# Supplementary material for: 3,3-Dimethyl-1,1-(propane-1,3-di­yl)diimidazol-1-ium tetra­bromido­cadmate(II)
Source: Acta Crystallogr Sect E Struct Rep Online. 2010 Aug 11;66(Pt 9):m1080–1. doi: 10.1107/S1600536810031211 (PMC3008047; doi:10.1107/S1600536810031211)
Supplement: Supplementary file 1 [file e-66-m1080-sup1.cif]

##############################################################################
###                                                                        ###
###        Electronic paper (Acta Crystallographica Section E)             ###
###                                                                        ###
##############################################################################
#                                                                            #
# This CIF contains the data in a paper accepted for publication in Acta     #
# Crystallographica Section E. It conforms to the requirements of Notes      #
# for Authors for Section E, and has been peer reviewed under the auspices   #
# of the IUCr Commission on Journals.                                        #
#                                                                            #
# Full details of the Crystallographic Information File format               #
# are given in the paper "The Crystallographic Information File (CIF):       #
# a New Standard Archive File for Crystallography" by S. R. Hall, F. H.      #
# Allen and I. D. Brown [Acta Cryst. (1991), A47, 655-685].                  #
#                                                                            #
# The current version of the core CIF dictionary is obtainable from          #
# ftp://ftp.iucr.org/pub/cif_core.dic. The current version number is 2.4.    #
#                                                                            #
# Software is freely available for graphical display of the structure(s) in  #
# this CIF.  For information consult the CIF home page http://www.iucr.org/  #
# cif/home.html                                                              #
#                                                                            #
# This file may be used for bona fide research purposes within the           #
# scientific community so long as proper attribution is given to the journal # 
# article from which it was obtained.                                        #
#                                                                            #
##############################################################################
                                             
data_global
_audit_creation_method     'from SHELXL97 CIF and IUCr SHELXL97-template'
_journal_date_recd_electronic     2010-07-14
_journal_date_accepted     2010-08-04
_journal_name_full     'Acta Crystallographica, Section E'
_journal_year     2010
_journal_volume     66
_journal_issue      9
_journal_page_first     m1080
_journal_page_last     m1081
_journal_paper_category     QM
_journal_coeditor_code     DN2593
_publ_contact_author_name     ' Wang, Guo-wei'
_publ_contact_author_address
;
Department of Light Chemical Engineering
College of Food Science and Light Industry
Nanjing University of Technology
Nanjing 210009
People's Republic of China
;
_publ_contact_author_email     kingwell2004@sina.com.cn
_publ_contact_author_fax     '86 25 83369345'
_publ_contact_author_phone     '86 25 58139426'
_publ_section_title
;
3,3-Dimethyl-1,1-(propane-1,3-diyl)diimidazol-1-ium tetrabromidocadmate(II)
;
loop_
    _publ_author_name
    _publ_author_address
    'Zhuang, Ling-hua'
;
Department of Applied Chemistry
College of Science
Nanjing University of Technology
Nanjing 210009
People's Republic of China
;
    'Zheng, Chun-ling'
;
Department of Light Chemical Engineering
College of Food Science and Light Industry
Nanjing University of Technology
Nanjing 210009
People's Republic of China
;
    'Wang, Chang-sheng'
;
Department of Light Chemical Engineering
College of Food Science and Light Industry
Nanjing University of Technology
Nanjing 210009
People's Republic of China
;
    'Yuan, Ai-lin'
;
Department of Light Chemical Engineering
College of Food Science and Light Industry
Nanjing University of Technology
Nanjing 210009
People's Republic of China
;
    'Wang, Guo-wei'
;
Department of Light Chemical Engineering
College of Food Science and Light Industry
Nanjing University of Technology
Nanjing 210009
People's Republic of China
;
data_I
_chemical_name_systematic
;
3,3-Dimethyl-1,1-(propane-1,3-diyl)diimidazol-1-ium
tetrabromidocadmate(II)
;
_chemical_name_common     ?
_chemical_formula_moiety     'C11 H18 N4 2+, Br4 Cd 2-'
_chemical_formula_sum     'C11 H18 Br4 Cd N4'
_chemical_formula_iupac     '(C11 H18 N4) [Cd Br4]'
_chemical_formula_weight     638.33
_chemical_melting_point     ?
_symmetry_cell_setting     monoclinic
_symmetry_space_group_name_H-M     'P 21/c'
_symmetry_space_group_name_Hall     '-P 2ybc'
loop_
    _symmetry_equiv_pos_as_xyz
    'x, y, z'
    '-x, y+1/2, -z+1/2'
    '-x, -y, -z'
    'x, -y-1/2, z-1/2'
_cell_length_a     8.5050(17)
_cell_length_b     15.876(3)
_cell_length_c     13.836(3)
_cell_angle_alpha     90.00
_cell_angle_beta     96.07(3)
_cell_angle_gamma     90.00
_cell_volume     1857.7(6)
_cell_formula_units_Z     4
_cell_measurement_reflns_used     25
_cell_measurement_theta_min     9
_cell_measurement_theta_max     13
_cell_measurement_temperature     293(2)
_exptl_crystal_description     block
_exptl_crystal_colour     white
_exptl_crystal_size_max     0.20
_exptl_crystal_size_mid     0.10
_exptl_crystal_size_min     0.10
_exptl_crystal_density_diffrn     2.282
_exptl_crystal_density_meas     ?
_exptl_crystal_density_method     'not measured'
_exptl_crystal_F_000     1200
_exptl_absorpt_coefficient_mu     9.775
_exptl_absorpt_correction_type     psi-scan
_exptl_absorpt_process_details     '(North <i>et al.</i>, 1968)'
_exptl_absorpt_correction_T_min     0.2453
_exptl_absorpt_correction_T_max     0.4415
_exptl_special_details
;
;
_diffrn_ambient_temperature     293(2)
_diffrn_radiation_type     MoK\a
_diffrn_radiation_wavelength     0.71073
_diffrn_radiation_source     'fine-focus sealed tube'
_diffrn_radiation_monochromator     graphite
_diffrn_measurement_device_type     'Enraf--Nonius CAD-4'
_diffrn_measurement_method     \w/2\q
_diffrn_detector_area_resol_mean     ?
_diffrn_reflns_number     3383
_diffrn_reflns_av_R_equivalents     0.0000
_diffrn_reflns_av_sigmaI/netI     0.1038
_diffrn_reflns_theta_min     1.96
_diffrn_reflns_theta_max     25.28
_diffrn_reflns_theta_full     25.28
_diffrn_measured_fraction_theta_max     1.000
_diffrn_measured_fraction_theta_full     1.000
_diffrn_reflns_limit_h_min     -10
_diffrn_reflns_limit_h_max     10
_diffrn_reflns_limit_k_min     0
_diffrn_reflns_limit_k_max     19
_diffrn_reflns_limit_l_min     0
_diffrn_reflns_limit_l_max     16
_diffrn_standards_number     3
_diffrn_standards_interval_count     200
_diffrn_standards_interval_time     120
_diffrn_standards_decay_%     1
_refine_special_details
;
Refinement of <i>F</i>^2^ against ALL reflections. The weighted <i>R</i>-factor
<i>wR</i> and goodness of fit <i>S</i> are based on <i>F</i>^2^, conventional
<i>R</i>-factors <i>R</i> are based on <i>F</i>, with <i>F</i> set to zero for
negative <i>F</i>^2^. The threshold expression of <i>F</i>^2^ >
\s(<i>F</i>^2^) is used only for calculating <i>R</i>-factors(gt) <i>etc</i>.
and is not relevant to the choice of reflections for refinement.
<i>R</i>-factors based on <i>F</i>^2^ are statistically about twice as large
as those based on <i>F</i>, and <i>R</i>- factors based on ALL data will be
even larger.
;
_reflns_number_total     3383
_reflns_number_gt     1874
_reflns_threshold_expression     I>2\s(I)
_refine_ls_structure_factor_coef     Fsqd
_refine_ls_matrix_type     full
_refine_ls_R_factor_all     0.1258
_refine_ls_R_factor_gt     0.0620
_refine_ls_wR_factor_gt     0.1204
_refine_ls_wR_factor_ref     0.1437
_refine_ls_goodness_of_fit_ref     0.947
_refine_ls_restrained_S_all     0.947
_refine_ls_number_reflns     3383
_refine_ls_number_parameters     183
_refine_ls_number_restraints     0
_refine_ls_hydrogen_treatment     constr
_refine_ls_weighting_scheme     calc
_refine_ls_weighting_details
         'calc w=1/[\s^2^(Fo^2^)+(0.0660P)^2^+0.0000P] where P=(Fo^2^+2Fc^2^)/3'
_atom_sites_solution_hydrogens     geom
_atom_sites_solution_primary     direct
_atom_sites_solution_secondary     difmap
_refine_ls_shift/su_max     0.000
_refine_ls_shift/su_mean     0.000
_refine_diff_density_max     0.719
_refine_diff_density_min     -0.766
_refine_ls_extinction_method     none
_refine_ls_extinction_coef     ?
loop_
    _atom_type_symbol
    _atom_type_description
    _atom_type_scat_dispersion_real
    _atom_type_scat_dispersion_imag
    _atom_type_scat_source
    'C' 'C' 0.0033 0.0016
                         'International Tables Vol C Tables 4.2.6.8 and 6.1.1.4'
    'H' 'H' 0.0000 0.0000
                         'International Tables Vol C Tables 4.2.6.8 and 6.1.1.4'
    'N' 'N' 0.0061 0.0033
                         'International Tables Vol C Tables 4.2.6.8 and 6.1.1.4'
    'Br' 'Br' -0.2901 2.4595
                         'International Tables Vol C Tables 4.2.6.8 and 6.1.1.4'
    'Cd' 'Cd' -0.8075 1.2024
                         'International Tables Vol C Tables 4.2.6.8 and 6.1.1.4'
_computing_data_collection     'CAD-4 Software (Enraf--Nonius, 1989)'
_computing_cell_refinement     'CAD-4 Software (Enraf--Nonius, 1989)'
_computing_data_reduction     'XCAD4 (Harms & Wocadlo, 1995)'
_computing_structure_solution     'SHELXS97 (Sheldrick, 2008)'
_computing_structure_refinement     'SHELXL97 (Sheldrick, 2008)'
_computing_molecular_graphics
;
ORTEPIII (Burnett & Johnson, 1996), ORTEP-3 for Windows (Farrugia,
1997) and
PLATON (Spek, 2009)
;
_computing_publication_material     'SHELXL97 (Sheldrick, 2008)'
loop_
    _atom_site_type_symbol
    _atom_site_label
    _atom_site_fract_x
    _atom_site_fract_y
    _atom_site_fract_z
    _atom_site_U_iso_or_equiv
    _atom_site_adp_type
    _atom_site_calc_flag
    _atom_site_refinement_flags
    _atom_site_occupancy
    _atom_site_disorder_assembly
    _atom_site_disorder_group
    N N1 0.2634(10) 0.0761(6) 0.4518(6) 0.045(2) Uani d . 1 . .
    N N2 0.2576(10) 0.2095(6) 0.4221(7) 0.052(2) Uani d . 1 . .
    N N3 0.5789(10) 0.3667(6) 0.6079(7) 0.060(3) Uani d . 1 . .
    N N4 0.8099(10) 0.3936(6) 0.6694(6) 0.047(2) Uani d . 1 . .
    C C1 0.2360(16) -0.0015(9) 0.4950(10) 0.095(5) Uani d . 1 . .
    H H1A 0.2116 0.0075 0.5604 0.142 Uiso calc R 1 . .
    H H1B 0.3289 -0.0360 0.4959 0.142 Uiso calc R 1 . .
    H H1C 0.1488 -0.0293 0.4584 0.142 Uiso calc R 1 . .
    C C2 0.3518(14) 0.0926(9) 0.3730(9) 0.066(4) Uani d . 1 . .
    H H2A 0.4038 0.0519 0.3400 0.079 Uiso calc R 1 . .
    C C3 0.3505(13) 0.1739(8) 0.3527(9) 0.064(4) Uani d . 1 . .
    H H3A 0.3989 0.2014 0.3045 0.076 Uiso calc R 1 . .
    C C4 0.2128(11) 0.1516(8) 0.4794(8) 0.050(3) Uani d . 1 . .
    H H4A 0.1545 0.1609 0.5315 0.060 Uiso calc R 1 . .
    C C5 0.2341(14) 0.3012(8) 0.4287(9) 0.068(4) Uani d . 1 . .
    H H5A 0.1515 0.3121 0.4704 0.081 Uiso calc R 1 . .
    H H5B 0.1983 0.3228 0.3646 0.081 Uiso calc R 1 . .
    C C6 0.3818(15) 0.3485(8) 0.4682(9) 0.074(4) Uani d . 1 . .
    H H6A 0.4681 0.3349 0.4304 0.089 Uiso calc R 1 . .
    H H6B 0.3630 0.4087 0.4637 0.089 Uiso calc R 1 . .
    C C7 0.4240(18) 0.3240(9) 0.5717(11) 0.096(5) Uani d . 1 . .
    H H7A 0.4352 0.2634 0.5770 0.115 Uiso calc R 1 . .
    H H7B 0.3414 0.3416 0.6106 0.115 Uiso calc R 1 . .
    C C8 0.5739(14) 0.4410(8) 0.6537(8) 0.057(3) Uani d . 1 . .
    H H8A 0.4833 0.4729 0.6583 0.068 Uiso calc R 1 . .
    C C9 0.7154(16) 0.4612(8) 0.6906(9) 0.067(4) Uani d . 1 . .
    H H9A 0.7468 0.5103 0.7240 0.080 Uiso calc R 1 . .
    C C10 0.7192(13) 0.3354(8) 0.6172(8) 0.055(3) Uani d . 1 . .
    H H10A 0.7515 0.2842 0.5934 0.065 Uiso calc R 1 . .
    C C11 0.9894(14) 0.3870(10) 0.7007(12) 0.107(6) Uani d . 1 . .
    H H11A 1.0261 0.4384 0.7320 0.160 Uiso calc R 1 . .
    H H11B 1.0442 0.3778 0.6444 0.160 Uiso calc R 1 . .
    H H11C 1.0094 0.3408 0.7450 0.160 Uiso calc R 1 . .
    Cd Cd1 0.77770(8) 0.15445(5) 0.80145(6) 0.0423(2) Uani d . 1 . .
    Br Br1 0.79089(15) 0.29343(8) 0.89683(10) 0.0652(4) Uani d . 1 . .
    Br Br2 0.50899(14) 0.13451(8) 0.69780(10) 0.0643(4) Uani d . 1 . .
    Br Br3 1.00029(15) 0.14239(11) 0.69122(10) 0.0832(5) Uani d . 1 . .
    Br Br4 0.8109(2) 0.04053(11) 0.92709(13) 0.1013(6) Uani d . 1 . .
loop_
    _atom_site_aniso_label
    _atom_site_aniso_U_11
    _atom_site_aniso_U_22
    _atom_site_aniso_U_33
    _atom_site_aniso_U_12
    _atom_site_aniso_U_13
    _atom_site_aniso_U_23
    N1 0.048(6) 0.046(6) 0.043(5) -0.003(5) 0.011(4) -0.003(4)
    N2 0.040(6) 0.056(6) 0.061(6) 0.011(5) 0.004(5) -0.009(5)
    N3 0.046(6) 0.034(6) 0.092(8) -0.013(4) -0.031(5) 0.002(5)
    N4 0.044(5) 0.057(6) 0.042(5) -0.002(5) 0.010(4) 0.021(5)
    C1 0.097(11) 0.091(11) 0.094(11) -0.056(9) 0.004(9) 0.006(10)
    C2 0.062(9) 0.070(9) 0.070(9) -0.008(7) 0.029(7) -0.016(7)
    C3 0.054(8) 0.077(10) 0.063(8) -0.019(7) 0.020(6) -0.018(7)
    C4 0.031(6) 0.081(9) 0.037(6) 0.006(6) 0.005(5) -0.009(7)
    C5 0.064(9) 0.077(10) 0.055(8) -0.001(7) -0.027(6) 0.004(7)
    C6 0.094(10) 0.073(9) 0.056(8) 0.005(8) 0.009(7) 0.000(8)
    C7 0.122(14) 0.065(10) 0.099(12) -0.021(9) 0.005(10) -0.013(8)
    C8 0.054(8) 0.062(9) 0.052(7) 0.002(6) -0.001(6) -0.003(6)
    C9 0.103(11) 0.043(7) 0.052(7) 0.010(8) 0.004(7) -0.009(6)
    C10 0.045(7) 0.061(8) 0.057(7) -0.006(6) 0.001(6) 0.015(6)
    C11 0.053(9) 0.080(11) 0.183(18) -0.017(8) -0.009(10) 0.034(11)
    Cd1 0.0313(4) 0.0491(5) 0.0475(5) -0.0006(4) 0.0080(3) -0.0051(4)
    Br1 0.0724(9) 0.0536(8) 0.0706(9) -0.0055(6) 0.0119(7) -0.0081(6)
    Br2 0.0457(7) 0.0684(9) 0.0760(9) -0.0047(6) -0.0061(6) -0.0025(7)
    Br3 0.0583(8) 0.1260(14) 0.0684(9) 0.0112(9) 0.0214(7) -0.0020(9)
    Br4 0.1088(13) 0.0956(12) 0.1011(12) 0.0178(10) 0.0180(10) 0.0049(10)
_geom_special_details
;
 All esds (except the esd in the dihedral angle between two l.s. planes)
 are estimated using the full covariance matrix.  The cell esds are taken
 into account individually in the estimation of esds in distances, angles
 and torsion angles; correlations between esds in cell parameters are only
 used when they are defined by crystal symmetry.  An approximate (isotropic)
 treatment of cell esds is used for estimating esds involving l.s. planes.
;
loop_
    _geom_bond_atom_site_label_1
    _geom_bond_atom_site_label_2
    _geom_bond_site_symmetry_2
    _geom_bond_distance
    _geom_bond_publ_flag
    N1 C4 . 1.342(13) ?
    N1 C1 . 1.400(15) ?
    N1 C2 . 1.412(13) ?
    N2 C4 . 1.297(13) ?
    N2 C3 . 1.423(14) ?
    N2 C5 . 1.475(15) ?
    N3 C10 . 1.286(13) ?
    N3 C8 . 1.341(14) ?
    N3 C7 . 1.519(15) ?
    N4 C10 . 1.362(13) ?
    N4 C9 . 1.391(13) ?
    N4 C11 . 1.545(14) ?
    C1 H1A . 0.9600 ?
    C1 H1B . 0.9600 ?
    C1 H1C . 0.9600 ?
    C2 C3 . 1.321(17) ?
    C2 H2A . 0.9300 ?
    C3 H3A . 0.9300 ?
    C4 H4A . 0.9300 ?
    C5 C6 . 1.514(16) ?
    C5 H5A . 0.9700 ?
    C5 H5B . 0.9700 ?
    C6 C7 . 1.490(17) ?
    C6 H6A . 0.9700 ?
    C6 H6B . 0.9700 ?
    C7 H7A . 0.9700 ?
    C7 H7B . 0.9700 ?
    C8 C9 . 1.297(15) ?
    C8 H8A . 0.9300 ?
    C9 H9A . 0.9300 ?
    C10 H10A . 0.9300 ?
    C11 H11A . 0.9600 ?
    C11 H11B . 0.9600 ?
    C11 H11C . 0.9600 ?
    Cd1 Br4 . 2.5036(19) ?
    Cd1 Br3 . 2.5608(16) ?
    Cd1 Br1 . 2.5673(15) ?
    Cd1 Br2 . 2.5858(16) ?
loop_
    _geom_angle_atom_site_label_1
    _geom_angle_atom_site_label_2
    _geom_angle_atom_site_label_3
    _geom_angle_site_symmetry_1
    _geom_angle_site_symmetry_3
    _geom_angle
    _geom_angle_publ_flag
    C4 N1 C1 . . 126.2(10) ?
    C4 N1 C2 . . 105.5(9) ?
    C1 N1 C2 . . 128.3(11) ?
    C4 N2 C3 . . 110.5(10) ?
    C4 N2 C5 . . 127.7(11) ?
    C3 N2 C5 . . 121.5(11) ?
    C10 N3 C8 . . 111.6(9) ?
    C10 N3 C7 . . 128.6(11) ?
    C8 N3 C7 . . 118.6(11) ?
    C10 N4 C9 . . 109.1(10) ?
    C10 N4 C11 . . 126.2(11) ?
    C9 N4 C11 . . 124.7(12) ?
    N1 C1 H1A . . 109.5 ?
    N1 C1 H1B . . 109.5 ?
    H1A C1 H1B . . 109.5 ?
    N1 C1 H1C . . 109.5 ?
    H1A C1 H1C . . 109.5 ?
    H1B C1 H1C . . 109.5 ?
    C3 C2 N1 . . 110.6(11) ?
    C3 C2 H2A . . 124.7 ?
    N1 C2 H2A . . 124.7 ?
    C2 C3 N2 . . 103.7(11) ?
    C2 C3 H3A . . 128.1 ?
    N2 C3 H3A . . 128.1 ?
    N2 C4 N1 . . 109.6(9) ?
    N2 C4 H4A . . 125.2 ?
    N1 C4 H4A . . 125.2 ?
    N2 C5 C6 . . 113.6(10) ?
    N2 C5 H5A . . 108.9 ?
    C6 C5 H5A . . 108.9 ?
    N2 C5 H5B . . 108.9 ?
    C6 C5 H5B . . 108.9 ?
    H5A C5 H5B . . 107.7 ?
    C7 C6 C5 . . 108.9(11) ?
    C7 C6 H6A . . 109.9 ?
    C5 C6 H6A . . 109.9 ?
    C7 C6 H6B . . 109.9 ?
    C5 C6 H6B . . 109.9 ?
    H6A C6 H6B . . 108.3 ?
    C6 C7 N3 . . 108.2(11) ?
    C6 C7 H7A . . 110.0 ?
    N3 C7 H7A . . 110.0 ?
    C6 C7 H7B . . 110.0 ?
    N3 C7 H7B . . 110.0 ?
    H7A C7 H7B . . 108.4 ?
    C9 C8 N3 . . 109.2(11) ?
    C9 C8 H8A . . 125.4 ?
    N3 C8 H8A . . 125.4 ?
    C8 C9 N4 . . 105.0(11) ?
    C8 C9 H9A . . 127.5 ?
    N4 C9 H9A . . 127.5 ?
    N3 C10 N4 . . 105.0(10) ?
    N3 C10 H10A . . 127.5 ?
    N4 C10 H10A . . 127.5 ?
    N4 C11 H11A . . 109.5 ?
    N4 C11 H11B . . 109.5 ?
    H11A C11 H11B . . 109.5 ?
    N4 C11 H11C . . 109.5 ?
    H11A C11 H11C . . 109.5 ?
    H11B C11 H11C . . 109.5 ?
    Br4 Cd1 Br3 . . 108.87(6) ?
    Br4 Cd1 Br1 . . 105.57(6) ?
    Br3 Cd1 Br1 . . 112.06(6) ?
    Br4 Cd1 Br2 . . 108.95(6) ?
    Br3 Cd1 Br2 . . 109.04(6) ?
    Br1 Cd1 Br2 . . 112.23(5) ?
loop_
    _geom_hbond_atom_site_label_D
    _geom_hbond_atom_site_label_H
    _geom_hbond_atom_site_label_A
    _geom_hbond_site_symmetry_A
    _geom_hbond_distance_DH
    _geom_hbond_distance_HA
    _geom_hbond_distance_DA
    _geom_hbond_angle_DHA
    C7 H7A Br2 . 0.97 2.67 3.515(15) 145.2
    C1 H1C Br3 3_656 0.96 2.93 3.819(13) 155.2
    C4 H4A Br3 1_455 0.93 2.70 3.606(11) 164.2
    C5 H5B Br3 4_465 0.97 2.84 3.765(11) 160.7
    C8 H8A Br4 2_656 0.93 2.86 3.699(12) 150.6
