# Supplementary material for: 3,3-Dimethyl-1,1-(propane-1,3-di­yl)diimidazol-1-ium tetra­bromido­cadmate(II)
Source: Acta Crystallogr Sect E Struct Rep Online. 2010 Aug 11;66(Pt 9):m1080–1. doi: 10.1107/S1600536810031211 (PMC3008047; doi:10.1107/S1600536810031211)
Supplement: Supplementary file 2 [file e-66-m1080-Isup2.hkl]

# 
# h,k,l, Fc-squared, Fo-squared, sigma(Fo-squared) and status flag 
# 
data_I
_shelx_title ' X in P2(1)/c' 
_shelx_refln_list_code          4 
_shelx_F_calc_maximum      380.79 
_exptl_crystal_F_000      1200.00 
_reflns_d_resolution_high  0.8322 
 
loop_ 
 _symmetry_equiv_pos_as_xyz 
 'x, y, z' 
 '-x, y+1/2, -z+1/2' 
 '-x, -y, -z' 
 'x, -y-1/2, z-1/2' 
 
_cell_length_a     8.5050 
_cell_length_b    15.8760 
_cell_length_c    13.8360 
_cell_angle_alpha  90.000 
_cell_angle_beta   96.070 
_cell_angle_gamma  90.000 
 
_shelx_F_squared_multiplier     1.000 
 
loop_ 
 _refln_index_h 
 _refln_index_k 
 _refln_index_l 
 _refln_F_squared_calc 
 _refln_F_squared_meas 
 _refln_F_squared_sigma 
 _refln_observed_status 
   1   0   0     1158.10     1011.73     28.99 o 
   2   0   0    41574.18    41511.31    307.77 o 
   3   0   0    37378.47    38600.08    333.03 o 
   4   0   0   114204.06   118345.81   2844.66 o 
   5   0   0    44307.56    43109.73    501.05 o 
   6   0   0     3141.53     3136.59    234.05 o 
   7   0   0    10612.65    11370.92    396.17 o 
   8   0   0     2606.65     2192.37    333.23 o 
   9   0   0     2847.22     2404.36    387.38 o 
  10   0   0     1887.97     2377.25    421.37 o 
   1   1   0    49112.69    51991.20    950.34 o 
   2   1   0    19704.21    21123.19    198.66 o 
   3   1   0    22879.98    22590.93    254.86 o 
   4   1   0    25768.52    29128.66    350.30 o 
   5   1   0     6199.08     6313.70    243.66 o 
   6   1   0     6612.06     6654.95    283.71 o 
   7   1   0      152.84       16.55    216.33 o 
   8   1   0     4209.25     3835.92    349.17 o 
   9   1   0      117.46      233.84    321.36 o 
  10   1   0      644.73      203.64    397.30 o 
   0   2   0    11596.56    12159.79    181.54 o 
   1   2   0        5.46        7.55     38.09 o 
   2   2   0     1289.38     1398.23     93.23 o 
   3   2   0       47.02       47.32      6.55 o 
   4   2   0     7705.73     8487.89    206.73 o 
   5   2   0     2085.26     2490.81    159.40 o 
   6   2   0      376.63      151.80    170.10 o 
   7   2   0     1726.35     1944.87    234.10 o 
   8   2   0      316.62      695.21    265.96 o 
   9   2   0      740.33       55.95    334.54 o 
  10   2   0       92.65       13.07    363.88 o 
   1   3   0     4428.05     4078.18     96.41 o 
   2   3   0      564.30      369.20     63.95 o 
   3   3   0      161.25      282.67     77.00 o 
   4   3   0     2525.24     2430.18    139.20 o 
   5   3   0      487.09      665.47    136.05 o 
   6   3   0       91.14      106.98    161.48 o 
   7   3   0      271.90      557.06    199.65 o 
   8   3   0        5.13       91.13    243.40 o 
   9   3   0       43.26      238.10    294.80 o 
  10   3   0        2.76      287.52    335.07 o 
   0   4   0    82468.29    78403.64    480.42 o 
   1   4   0     1372.23     1447.75     79.75 o 
   2   4   0    32377.55    27568.63    267.48 o 
   3   4   0      194.72       59.65     79.22 o 
   4   4   0    24571.43    25116.51    328.26 o 
   5   4   0      678.03      744.33    133.25 o 
   6   4   0     2923.76     2770.78    210.40 o 
   7   4   0     1177.67      852.48    225.96 o 
   8   4   0     3460.97     3900.80    307.73 o 
   9   4   0      625.50      787.02    285.41 o 
   1   5   0      619.08      801.79    109.64 o 
   2   5   0      314.50      259.28     74.09 o 
   3   5   0     5396.93     5958.05    165.37 o 
   4   5   0      189.48      211.84     23.80 o 
   5   5   0     8170.10     8042.40    239.21 o 
   6   5   0      271.04      153.79    168.11 o 
   7   5   0      844.77      757.68    220.29 o 
   8   5   0     2457.78     2058.86    274.52 o 
   9   5   0      236.44      204.56    283.06 o 
   0   6   0    61634.40    58805.21    499.02 o 
   1   6   0      260.42      282.68     81.28 o 
   2   6   0     3368.01     3775.71    136.04 o 
   3   6   0     1792.52     2164.73    127.92 o 
   4   6   0    16546.16    16915.29    297.00 o 
   5   6   0     5470.89     5634.15    208.63 o 
   6   6   0       61.82       78.20    161.98 o 
   7   6   0     3003.39     2250.48    247.60 o 
   8   6   0      888.45      800.53    254.44 o 
   9   6   0     1556.75     1649.00    298.12 o 
   1   7   0    17250.65    16324.99    283.15 o 
   2   7   0     3943.94     4052.18    144.30 o 
   3   7   0    10689.37    10513.35    231.90 o 
   4   7   0     2812.40     2938.98    176.69 o 
   5   7   0      161.51      158.92    145.68 o 
   6   7   0     1722.15     1684.43    204.50 o 
   7   7   0      171.34      212.27    212.27 o 
   8   7   0      405.22      525.44    249.94 o 
   9   7   0      122.80      308.74    277.30 o 
   0   8   0      349.57      434.05    120.87 o 
   1   8   0     1060.17     1113.62    128.02 o 
   2   8   0    21821.79    21487.17    331.50 o 
   3   8   0       43.61      141.17    110.32 o 
   4   8   0     3348.66     2766.06    182.63 o 
   5   8   0      953.03      903.75    163.05 o 
   6   8   0     1992.76     2118.44    203.13 o 
   7   8   0       23.85      254.89    199.36 o 
   8   8   0      805.55     1188.57    262.19 o 
   9   8   0       21.77      288.00    288.00 o 
   1   9   0     6572.31     7637.04    244.00 o 
   2   9   0       42.26       55.62    118.73 o 
   3   9   0      944.10     1022.95    148.72 o 
   4   9   0      727.71      685.49    152.44 o 
   5   9   0     1303.33     1160.71    170.97 o 
   6   9   0       10.99       19.44    180.87 o 
   7   9   0       21.20       25.25      8.38 o 
   8   9   0      406.84       87.77    255.24 o 
   0  10   0    14446.08    13135.40    325.14 o 
   1  10   0        4.47       66.19    136.04 o 
   2  10   0      394.30      532.95    149.79 o 
   3  10   0      702.95      602.20    154.43 o 
   4  10   0     3396.33     3961.19    216.82 o 
   5  10   0      701.35      794.13    181.42 o 
   6  10   0      150.05      391.10    179.81 o 
   7  10   0      390.96       96.38    206.64 o 
   8  10   0      405.12       88.21    261.15 o 
   1  11   0       20.14       79.55    156.69 o 
   2  11   0       21.21        0.00    146.32 o 
   3  11   0      595.07      679.79    168.47 o 
   4  11   0       29.69      148.94    158.02 o 
   5  11   0      381.82      407.68    182.04 o 
   6  11   0       33.16        0.00    184.49 o 
   7  11   0      592.29      624.62    225.84 o 
   8  11   0      271.71      158.78    228.84 o 
   0  12   0     4680.94     4340.76    238.00 o 
   1  12   0       32.93      168.53    168.53 o 
   2  12   0      387.46      553.07    165.49 o 
   3  12   0     2756.23     2853.52    228.28 o 
   4  12   0      457.62      403.99    198.35 o 
   5  12   0        5.03       97.28    188.59 o 
   6  12   0     1094.67      856.31    206.22 o 
   7  12   0        7.36       76.75    204.13 o 
   1  13   0     1290.90     1659.14    208.54 o 
   2  13   0       16.41      247.44    167.82 o 
   3  13   0       72.06      168.56    182.44 o 
   4  13   0     1155.43     1043.40    217.68 o 
   5  13   0        4.62       58.61    192.82 o 
   6  13   0       89.35      217.56    217.56 o 
   7  13   0      185.07       31.34    220.20 o 
   0  14   0     4846.22     4269.31    263.40 o 
   1  14   0       39.84      187.17    180.52 o 
   2  14   0       58.83      188.56    188.56 o 
   3  14   0      694.80      267.84    206.03 o 
   4  14   0     2385.42     2206.65    256.99 o 
   5  14   0      284.86       31.11    222.79 o 
   6  14   0       12.23      151.25    223.76 o 
   1  15   0     1250.76     1025.69    215.99 o 
   2  15   0      230.74       51.12    205.47 o 
   3  15   0     1191.23     1209.81    235.43 o 
   4  15   0      544.50      668.89    212.54 o 
   5  15   0      294.53        8.25    231.12 o 
   6  15   0      678.94      733.25    227.43 o 
   0  16   0     1749.74     1838.43    233.65 o 
   1  16   0      545.36      782.08    213.29 o 
   2  16   0     3392.07     3464.61    287.00 o 
   3  16   0      136.96      489.73    206.69 o 
   4  16   0      328.42      293.66    221.55 o 
   5  16   0     1032.62     1223.02    248.78 o 
   1  17   0     1021.33      658.72    231.12 o 
   2  17   0      365.15      601.97    243.41 o 
   3  17   0      852.93      533.41    243.52 o 
   4  17   0      157.69      205.49    224.71 o 
   0  18   0      130.47      225.11    225.11 o 
   1  18   0      101.17        0.00    221.21 o 
   2  18   0      135.47      223.43    223.43 o 
   3  18   0       35.14      184.15    236.52 o 
 -10   1   1       97.18      249.41    455.71 o 
  -9   1   1      248.92      653.44    349.65 o 
  -8   1   1     4685.73     5495.28    375.40 o 
  -7   1   1       14.09      213.00    213.00 o 
  -6   1   1      523.01      194.66    174.86 o 
  -5   1   1     5626.68     5381.73    198.32 o 
  -4   1   1     9028.53     9071.40    175.53 o 
  -3   1   1    16148.97    14473.89    196.08 o 
  -2   1   1      928.72      813.75     49.47 o 
  -1   1   1    11753.40    11521.93     97.21 o 
   0   1   1     4045.20     2602.88    805.32 o 
   1   1   1     7355.51     8224.46     99.34 o 
   2   1   1    11425.60    11519.10    122.24 o 
   3   1   1      147.83       26.22     68.97 o 
   4   1   1      207.13      349.09    100.60 o 
   5   1   1      331.53      322.59    138.10 o 
   6   1   1     2091.40     1590.92    214.12 o 
   7   1   1       13.30      224.70    224.70 o 
   8   1   1      335.11      490.21    246.91 o 
   9   1   1       71.72      364.19    313.40 o 
  10   1   1      118.79      372.17    372.17 o 
 -10   2   1      323.15      322.41    441.27 o 
  -9   2   1     1437.31     1388.81    370.53 o 
  -8   2   1     4388.86     4448.48    350.57 o 
  -7   2   1     2650.69     2595.21    255.66 o 
  -6   2   1     1499.21     1375.25    176.64 o 
  -5   2   1     1130.14     1070.53    128.88 o 
  -4   2   1    53785.80    47777.92    407.25 o 
  -3   2   1      944.29      891.19     89.01 o 
  -2   2   1     4493.84     4126.79     89.89 o 
  -1   2   1     5848.16     5807.10     89.30 o 
   0   2   1    57372.07    44709.19   7595.42 o 
   1   2   1    23441.46    20755.93    174.86 o 
   2   2   1    13536.12    13912.55    150.60 o 
   3   2   1    20704.06    21403.44    270.99 o 
   4   2   1    32898.45    32391.59    361.19 o 
   5   2   1     2207.02     2244.01    170.61 o 
   6   2   1     5516.87     5728.56    249.93 o 
   7   2   1     4857.58     4643.00    296.49 o 
   8   2   1     3454.92     3176.84    311.70 o 
   9   2   1      619.07      753.54    297.88 o 
  10   2   1     1399.27     1017.57    394.99 o 
 -10   3   1      202.54      110.84    452.02 o 
  -9   3   1      430.13      890.81    358.70 o 
  -8   3   1     3380.13     3145.85    318.92 o 
  -7   3   1      103.28      330.43    195.21 o 
  -6   3   1     1010.73      919.27    165.79 o 
  -5   3   1     1258.60     1439.56    136.27 o 
  -4   3   1     4943.56     5060.76    148.20 o 
  -3   3   1       52.15       52.48     12.37 o 
  -2   3   1      863.49     1024.45     60.52 o 
  -1   3   1      146.44      224.02     59.02 o 
   0   3   1     9620.79     9507.71    492.52 o 
   1   3   1    19884.72    20291.37    230.88 o 
   2   3   1      508.56      454.08     57.70 o 
   3   3   1    11943.93    12036.14    196.30 o 
   4   3   1      176.85       99.17     99.17 o 
   5   3   1     7134.91     7541.72    223.49 o 
   6   3   1     6821.07     7020.85    261.17 o 
   7   3   1      799.51      809.40    215.28 o 
   8   3   1     2904.80     2624.35    295.85 o 
   9   3   1      113.14       97.52    303.76 o 
  -9   4   1      256.41       99.07    337.11 o 
  -8   4   1      696.48      804.52    269.35 o 
  -7   4   1       19.44      165.10    201.33 o 
  -6   4   1      519.25      203.07    164.99 o 
  -5   4   1      107.14       85.24    123.33 o 
  -4   4   1       15.12       92.06     94.61 o 
  -3   4   1       13.58      137.87     67.75 o 
  -2   4   1     9841.03     9443.60    104.74 o 
  -1   4   1    19870.67    20155.78    188.12 o 
   0   4   1     8006.29     8071.65    645.62 o 
   1   4   1    15566.79    14001.56    204.45 o 
   2   4   1      141.21      167.04     64.91 o 
   3   4   1     1759.46     1617.55     97.85 o 
   4   4   1    25283.33    25723.15    306.29 o 
   5   4   1      849.25     1014.48    137.32 o 
   6   4   1      796.13     1062.23    174.93 o 
   7   4   1     1364.71     1166.36    215.65 o 
   8   4   1      772.63     1072.20    269.36 o 
   9   4   1     1142.48      567.12    310.30 o 
  -9   5   1      159.64      199.21    365.66 o 
  -8   5   1      377.73      508.75    261.87 o 
  -7   5   1        1.97      107.92    210.54 o 
  -6   5   1       92.02      139.08    165.53 o 
  -5   5   1     2274.67     2219.19    168.80 o 
  -4   5   1       10.72       77.61     98.32 o 
  -3   5   1     1840.37     2031.50    105.86 o 
  -2   5   1     2461.52     2752.24     96.86 o 
  -1   5   1     3217.81     3485.77    118.36 o 
   0   5   1     1126.81     1348.77    128.90 o 
   1   5   1       30.06       67.85     81.14 o 
   2   5   1     4615.75     5105.59    146.77 o 
   3   5   1       66.22       20.10     87.70 o 
   4   5   1       96.89      261.13    107.16 o 
   5   5   1      644.26      572.11    142.11 o 
   6   5   1      101.71      440.63    162.64 o 
   7   5   1      448.06      195.70    205.48 o 
   8   5   1       14.21      148.16    238.88 o 
   9   5   1        5.24      304.53    304.53 o 
  -9   6   1      658.80      389.72    366.06 o 
  -8   6   1     3280.66     4128.72    349.42 o 
  -7   6   1     1063.77      810.09    234.50 o 
  -6   6   1       11.08      218.51    167.63 o 
  -5   6   1       44.73      185.28    136.37 o 
  -4   6   1    26846.95    26904.39    360.96 o 
  -3   6   1      113.53      108.70     93.05 o 
  -2   6   1     1520.52     1249.57     78.62 o 
  -1   6   1     3240.43     3379.84    168.12 o 
   0   6   1    45323.34    44382.99   2242.41 o 
   1   6   1      124.84       83.87     90.64 o 
   2   6   1     2469.96     2652.72    141.53 o 
   3   6   1     5668.64     6398.26    186.81 o 
   4   6   1    13852.18    12920.95    266.59 o 
   5   6   1      986.26     1083.89    148.59 o 
   6   6   1     3885.12     3217.44    226.83 o 
   7   6   1     2731.96     2261.92    250.80 o 
   8   6   1      375.89      156.08    258.51 o 
   9   6   1        8.78      426.44    276.39 o 
  -9   7   1      184.95      654.91    368.94 o 
  -8   7   1     4678.35     5067.77    369.99 o 
  -7   7   1      592.13      586.32    250.82 o 
  -6   7   1      242.40      436.43    186.89 o 
  -5   7   1     9524.73     9336.20    290.61 o 
  -4   7   1     5804.40     5599.14    207.61 o 
  -3   7   1    11114.17    10626.75    227.24 o 
  -2   7   1     4483.91     4288.23    149.55 o 
  -1   7   1    15494.86    16758.46    284.18 o 
   0   7   1     3342.32     3438.16    142.68 o 
   1   7   1    17116.60    19671.28    323.26 o 
   2   7   1    26606.58    27788.48    367.31 o 
   3   7   1     4914.63     5341.73    188.53 o 
   4   7   1     8571.92     9122.64    254.44 o 
   5   7   1      360.42      113.77    165.14 o 
   6   7   1     9243.72     9310.88    302.87 o 
   7   7   1      394.41      463.93    207.12 o 
   8   7   1     2049.80     1356.41    291.81 o 
   9   7   1       80.00       50.62    284.64 o 
  -9   8   1     2435.58     2824.67    420.85 o 
  -8   8   1     1958.79     1901.48    371.40 o 
  -7   8   1     4665.21     4684.58    328.72 o 
  -6   8   1     1515.64     1739.31    230.70 o 
  -5   8   1     5703.79     5992.50    261.20 o 
  -4   8   1    39969.40    39461.93    492.07 o 
  -3   8   1       86.79       25.16    109.63 o 
  -2   8   1    21238.23    19292.11    301.86 o 
  -1   8   1     3732.17     3689.39    173.73 o 
   0   8   1    55457.96    49636.52   2374.05 o 
   1   8   1    28781.32    28679.38    420.26 o 
   2   8   1       18.29      239.50    123.76 o 
   3   8   1    21685.31    20732.10    342.83 o 
   4   8   1     2272.23     2035.24    179.80 o 
   5   8   1     9875.21    10003.26    302.91 o 
   6   8   1     3787.61     4169.67    261.88 o 
   7   8   1     2549.16     2327.40    245.09 o 
   8   8   1        9.45       97.88    252.61 o 
   9   8   1      487.18      344.57    282.34 o 
  -9   9   1        9.25      219.91    390.13 o 
  -8   9   1     1373.24     1537.49    341.13 o 
  -7   9   1      794.63      777.37    280.17 o 
  -6   9   1     2781.53     2785.68    282.43 o 
  -5   9   1     2493.65     2834.11    229.46 o 
  -4   9   1     1691.65     1734.02    181.62 o 
  -3   9   1    15591.59    14973.22    308.80 o 
  -2   9   1      185.23        9.05    120.73 o 
  -1   9   1    11659.18    11812.76    284.32 o 
   0   9   1    10525.45     9899.09    205.31 o 
   1   9   1     9441.13    11000.16    304.49 o 
   2   9   1    13990.01    15001.74    333.12 o 
   3   9   1      422.64      663.17    136.57 o 
   4   9   1     7236.60     7016.43    271.98 o 
   5   9   1      182.22      286.55    167.00 o 
   6   9   1     3527.64     3153.26    250.95 o 
   7   9   1       78.18       80.49    234.99 o 
   8   9   1      806.55      292.25    272.95 o 
  -8  10   1       88.86      210.52    356.57 o 
  -7  10   1        0.05       95.94    290.19 o 
  -6  10   1     1237.54     1694.59    270.04 o 
  -5  10   1      706.86      606.68    226.14 o 
  -4  10   1      691.99      814.58    191.67 o 
  -3  10   1      369.54      289.61    154.13 o 
  -2  10   1     5050.68     5627.73    216.17 o 
  -1  10   1      759.02      799.70    157.60 o 
   0  10   1      859.07      681.33    111.74 o 
   1  10   1     2273.75     2367.74    189.00 o 
   2  10   1     5126.50     5458.18    239.73 o 
   3  10   1       29.44        0.00    155.32 o 
   4  10   1      207.04      249.66    174.58 o 
   5  10   1     1642.74     1283.07    194.89 o 
   6  10   1     1024.61     1042.30    234.23 o 
   7  10   1        5.54        0.00    232.16 o 
   8  10   1      453.93      235.48    280.02 o 
  -8  11   1      435.81      251.97    397.18 o 
  -7  11   1       22.02      335.44    329.34 o 
  -6  11   1        7.43      570.38    259.17 o 
  -5  11   1     1211.38     1121.28    263.17 o 
  -4  11   1     1664.24     2025.60    229.99 o 
  -3  11   1      789.63      953.26    173.79 o 
  -2  11   1      298.05      417.07    156.01 o 
  -1  11   1     1132.34     1233.79    180.67 o 
   0  11   1      397.95      353.34    121.37 o 
   1  11   1      302.38      626.35    171.99 o 
   2  11   1     4673.51     5016.01    261.25 o 
   3  11   1      176.62       13.93    176.80 o 
   4  11   1       36.32      157.06    180.77 o 
   5  11   1        3.31      250.01    180.97 o 
   6  11   1      372.62      543.80    216.61 o 
   7  11   1       53.17      107.06    252.87 o 
   8  11   1       48.02       29.69    267.28 o 
  -7  12   1      520.86      638.26    340.41 o 
  -6  12   1       48.75       10.96    305.76 o 
  -5  12   1       97.25      196.82    250.07 o 
  -4  12   1     5558.90     6233.18    309.44 o 
  -3  12   1      122.22       56.34    193.00 o 
  -2  12   1      191.51      218.82    168.40 o 
  -1  12   1      227.16      164.69    164.69 o 
   0  12   1     9748.82     8889.99    223.32 o 
   1  12   1     1092.52     1056.28    212.34 o 
   2  12   1       15.52      172.42    179.46 o 
   3  12   1     1817.41     2140.02    230.60 o 
   4  12   1     2485.97     2743.52    236.92 o 
   5  12   1     1442.65     1316.86    230.53 o 
   6  12   1      371.48      550.87    223.38 o 
   7  12   1     1477.55     1438.16    273.66 o 
  -7  13   1      629.79     1011.17    393.23 o 
  -6  13   1      471.86      380.08    331.49 o 
  -5  13   1      907.98      780.46    293.71 o 
  -4  13   1      571.72      705.75    238.58 o 
  -3  13   1     2456.06     2146.16    233.52 o 
  -2  13   1       97.36      134.31    188.04 o 
  -1  13   1     2601.72     2249.78    211.28 o 
   0  13   1       35.34      146.78    208.59 o 
   1  13   1     4359.93     4496.73    263.66 o 
   2  13   1      568.88      501.80    196.11 o 
   3  13   1     2678.89     2293.98    256.55 o 
   4  13   1      939.27     1080.49    217.10 o 
   5  13   1      540.70      538.37    235.25 o 
   6  13   1     1677.75     1381.36    257.69 o 
   7  13   1        9.15      439.69    230.31 o 
  -6  14   1     1619.91     1675.56    398.61 o 
  -5  14   1      694.76     1138.88    305.46 o 
  -4  14   1      819.23      791.08    264.44 o 
  -3  14   1      301.34      205.51    227.99 o 
  -2  14   1     4257.16     3892.22    265.82 o 
  -1  14   1       15.55        7.78    203.37 o 
   0  14   1     1125.32      814.73    149.43 o 
   1  14   1     2436.16     2085.26    251.63 o 
   2  14   1     2079.93     1696.13    240.70 o 
   3  14   1     1232.11     1197.42    240.33 o 
   4  14   1       79.00      231.02    231.02 o 
   5  14   1     2755.10     2644.36    277.87 o 
   6  14   1      116.14      123.87    248.59 o 
  -6  15   1      501.96      536.40    379.68 o 
  -5  15   1      245.16      506.25    314.90 o 
  -4  15   1       28.02      177.65    284.03 o 
  -3  15   1     1755.65     1821.14    286.76 o 
  -2  15   1      245.68      201.04    226.30 o 
  -1  15   1     1300.95     1560.38    237.82 o 
   0  15   1     2023.63     2291.66    169.49 o 
   1  15   1      566.15      532.23    217.58 o 
   2  15   1     1225.95     1503.50    246.78 o 
   3  15   1       10.87      162.23    223.20 o 
   4  15   1     1934.83     2058.59    281.90 o 
   5  15   1       33.41      154.31    237.32 o 
   6  15   1      326.90      586.02    242.29 o 
  -5  16   1      159.08      128.14    340.89 o 
  -4  16   1        5.20      279.70    281.96 o 
  -3  16   1       77.54      378.56    236.47 o 
  -2  16   1     1448.64     2077.02    271.99 o 
  -1  16   1       80.65      282.01    217.73 o 
   0  16   1      164.84      188.12    321.73 o 
   1  16   1      964.34     1204.62    241.13 o 
   2  16   1      116.30       18.75    237.46 o 
   3  16   1      137.52      254.41    240.45 o 
   4  16   1      649.10      922.99    266.00 o 
   5  16   1       73.82       65.67    241.67 o 
  -4  17   1       90.28       23.39    325.24 o 
  -3  17   1       20.39      306.31    262.56 o 
  -2  17   1       20.70      107.13    240.29 o 
  -1  17   1       57.37       18.88    220.56 o 
   0  17   1      156.46       73.90    153.43 o 
   1  17   1      123.11       48.23    223.06 o 
   2  17   1        1.69       28.67    216.56 o 
   3  17   1      241.83      242.92    242.92 o 
   4  17   1        4.08       19.82    241.46 o 
  -3  18   1        0.51      177.58    278.04 o 
  -2  18   1      242.59      590.15    256.92 o 
  -1  18   1       37.80      241.38    241.38 o 
   0  18   1      119.94       30.26    338.82 o 
   1  18   1       64.73      253.91    215.21 o 
   2  18   1      204.58       10.23    230.65 o 
   3  18   1       19.36       29.67    228.40 o 
   0  19   1        1.96       51.71    167.01 o 
 -10   0   2       48.40        0.00    438.84 o 
  -9   0   2     3384.12     3147.01    449.58 o 
  -8   0   2    10982.22    12965.97    527.15 o 
  -7   0   2     1502.29     1331.10    256.79 o 
  -6   0   2     3604.06     3761.06    244.07 o 
  -5   0   2        7.64      192.17    136.94 o 
  -4   0   2   100954.63    91390.07    629.28 o 
  -3   0   2    29695.96    25694.47    289.45 o 
  -2   0   2      255.27      443.31     69.18 o 
  -1   0   2    15184.97    15289.15    112.52 o 
   0   0   2    22061.72    21540.52    103.49 o 
   1   0   2    23082.06    20300.37    167.53 o 
   2   0   2   145001.42   141350.64   1991.11 o 
   3   0   2    15685.17    15275.34    256.68 o 
   4   0   2     1304.42     1326.97    122.98 o 
   5   0   2      507.72      636.68    105.75 o 
   6   0   2    23637.86    23825.88    455.22 o 
   7   0   2     1617.70     1162.80    251.84 o 
   8   0   2       58.55       82.76    265.84 o 
   9   0   2       66.39      173.40    319.83 o 
 -10   1   2       90.14      298.09    450.20 o 
  -9   1   2     1937.69     1981.34    423.33 o 
  -8   1   2     4552.62     4541.92    376.05 o 
  -7   1   2     9480.32     8891.55    353.94 o 
  -6   1   2     1298.62     1228.56    194.17 o 
  -5   1   2    23745.37    24253.21    377.72 o 
  -4   1   2     2325.18     2191.79    130.43 o 
  -3   1   2    30569.72    29518.14    326.91 o 
  -2   1   2   108820.64   100544.09   1901.84 o 
  -1   1   2    33838.40    33971.96    959.13 o 
   0   1   2    10725.94    17063.15   7514.93 o 
   1   1   2     7521.39     7636.45    129.18 o 
   2   1   2   102595.27   105282.44   1908.60 o 
   3   1   2      791.20      701.67     78.00 o 
   4   1   2     3301.78     3469.23    167.11 o 
   5   1   2      447.51      469.32    135.56 o 
   6   1   2     8191.50     8607.24    303.37 o 
   7   1   2     3046.88     3205.84    280.35 o 
   8   1   2      373.77      392.96    261.18 o 
   9   1   2      472.58      553.78    301.84 o 
 -10   2   2      122.71      145.40    439.17 o 
  -9   2   2      320.67      310.73    350.78 o 
  -8   2   2      988.28      467.68    291.04 o 
  -7   2   2      120.49      223.64    223.64 o 
  -6   2   2      512.63      357.79    170.32 o 
  -5   2   2        4.92      124.52    126.52 o 
  -4   2   2     4645.84     5160.12    167.06 o 
  -3   2   2       39.18      126.02     75.43 o 
  -2   2   2      984.72      983.60     73.32 o 
  -1   2   2        0.60       13.24     49.05 o 
   0   2   2     6472.58     5184.53   1632.13 o 
   1   2   2     7024.77     7123.08    144.28 o 
   2   2   2     1145.47     1086.12     66.17 o 
   3   2   2     3839.31     3409.73    122.04 o 
   4   2   2        4.36       99.18     99.18 o 
   5   2   2     3324.72     3175.84    184.10 o 
   6   2   2     1948.62     1750.78    204.03 o 
   7   2   2      387.35      398.36    219.75 o 
   8   2   2      184.94      724.80    262.65 o 
   9   2   2        4.63      517.72    299.30 o 
 -10   3   2       83.58       31.63    418.36 o 
  -9   3   2       15.33       75.97    335.86 o 
  -8   3   2      718.44     1073.56    289.78 o 
  -7   3   2        8.01      221.54    221.54 o 
  -6   3   2       97.67       95.66    153.28 o 
  -5   3   2      395.77      342.21    130.96 o 
  -4   3   2     6450.01     6126.16    177.76 o 
  -3   3   2       41.20       68.72     68.72 o 
  -2   3   2     6398.45     6283.32     98.16 o 
  -1   3   2     2190.01     2210.92     90.86 o 
   0   3   2    13038.43    18755.01   3938.74 o 
   1   3   2      930.61     1072.27     91.57 o 
   2   3   2     2026.15     2021.02     88.19 o 
   3   3   2     1041.08     1142.08    112.58 o 
   4   3   2     3215.26     3238.19    140.69 o 
   5   3   2     1695.59     1566.76    156.67 o 
   6   3   2      659.54      557.31    172.93 o 
   7   3   2        3.34      118.96    201.71 o 
   8   3   2       57.87      136.49    250.42 o 
   9   3   2       24.53      368.63    279.50 o 
  -9   4   2      479.72      237.04    349.72 o 
  -8   4   2     2199.67     1872.74    316.29 o 
  -7   4   2      154.89       92.71    205.04 o 
  -6   4   2     1917.15     1662.31    200.24 o 
  -5   4   2     1430.05     1642.14    146.98 o 
  -4   4   2    17056.57    17093.23    272.20 o 
  -3   4   2     1702.97     1653.84     89.35 o 
  -2   4   2      628.32      509.39     59.82 o 
  -1   4   2     9786.89     9773.99    148.02 o 
   0   4   2    83238.66    79105.07    232.88 o 
   1   4   2       62.05       31.07     74.27 o 
   2   4   2      632.58      668.23     80.11 o 
   3   4   2    12717.40    13103.76    223.93 o 
   4   4   2    38273.31    34239.38    389.15 o 
   5   4   2     3959.64     4041.27    194.28 o 
   6   4   2     3053.75     2800.65    212.41 o 
   7   4   2     6189.26     5749.22    296.77 o 
   8   4   2      829.82     1049.00    267.91 o 
   9   4   2      441.00      263.01    297.74 o 
  -9   5   2      848.94      399.46    372.82 o 
  -8   5   2     4642.83     4539.06    353.02 o 
  -7   5   2     1228.65     1353.54    227.56 o 
  -6   5   2      252.94       62.05    183.15 o 
  -5   5   2     2079.17     2266.96    175.38 o 
  -4   5   2    22118.54    19803.00    300.64 o 
  -3   5   2     5163.87     5525.46    150.38 o 
  -2   5   2     1760.95     1839.85     99.46 o 
  -1   5   2    20558.76    20942.08    276.63 o 
   0   5   2    16365.25    16201.52   1330.32 o 
   1   5   2    34678.28    36422.49    384.47 o 
   2   5   2    30770.93    32945.69    344.54 o 
   3   5   2     8524.80     7757.56    189.45 o 
   4   5   2     4245.23     4301.15    167.82 o 
   5   5   2      966.48     1053.32    150.21 o 
   6   5   2    16788.76    16459.98    382.14 o 
   7   5   2     1026.59      895.61    220.51 o 
   8   5   2     1422.02     1537.73    261.59 o 
   9   5   2      668.79      660.07    294.15 o 
  -9   6   2      680.55      656.44    357.60 o 
  -8   6   2     2486.91     2478.75    354.10 o 
  -7   6   2      428.83      122.05    225.72 o 
  -6   6   2     1651.58     1512.59    216.96 o 
  -5   6   2       10.45      140.41    147.00 o 
  -4   6   2    17507.57    17311.30    295.74 o 
  -3   6   2     1104.14     1016.14    101.69 o 
  -2   6   2     2652.27     3027.98    119.73 o 
  -1   6   2     2674.69     2853.21    136.08 o 
   0   6   2    12500.58    12645.91   1043.49 o 
   1   6   2    10565.40    10514.60    272.04 o 
   2   6   2       17.25       12.38    102.43 o 
   3   6   2     5329.41     6070.81    186.91 o 
   4   6   2     2143.44     2155.11    157.40 o 
   5   6   2     3786.13     4249.50    205.27 o 
   6   6   2     1792.27     1578.84    200.25 o 
   7   6   2     1556.34     1115.82    226.57 o 
   8   6   2        5.01      184.73    244.69 o 
   9   6   2      423.06      173.85    293.99 o 
  -9   7   2      125.06      244.44    367.29 o 
  -8   7   2      290.64      567.68    298.96 o 
  -7   7   2     4156.63     4459.01    324.51 o 
  -6   7   2      502.35      265.19    207.63 o 
  -5   7   2     5744.49     6194.43    252.89 o 
  -4   7   2     2126.50     1830.89    149.18 o 
  -3   7   2    12220.64    11496.74    230.10 o 
  -2   7   2     7565.29     6934.30    178.83 o 
  -1   7   2     1484.87     1471.73    146.92 o 
   0   7   2    18658.17    15461.80   1389.41 o 
   1   7   2      511.54      207.04    128.67 o 
   2   7   2     2447.24     2578.66    168.56 o 
   3   7   2     3341.12     2963.77    169.79 o 
   4   7   2     1835.54     1611.21    161.60 o 
   5   7   2     1040.48     1376.72    164.69 o 
   6   7   2        8.31      190.09    190.09 o 
   7   7   2      169.99      427.54    199.71 o 
   8   7   2      184.05      231.17    252.97 o 
   9   7   2      236.09      214.50    280.94 o 
  -9   8   2       31.53      252.52    356.49 o 
  -8   8   2      172.83      495.26    321.57 o 
  -7   8   2       65.70      164.80    254.99 o 
  -6   8   2     2566.79     3154.40    275.16 o 
  -5   8   2       27.95      135.39    169.96 o 
  -4   8   2      369.14      556.48    145.52 o 
  -3   8   2     1588.10     1528.33    132.22 o 
  -2   8   2     5215.39     5195.41    181.46 o 
  -1   8   2     1187.05     1023.78    134.11 o 
   0   8   2    12920.41    12513.40    378.69 o 
   1   8   2     1792.01     1615.77    165.65 o 
   2   8   2      123.90      227.32    151.97 o 
   3   8   2     1714.63     1617.51    170.66 o 
   4   8   2    11719.37    11920.77    304.78 o 
   5   8   2       68.11       97.53    159.08 o 
   6   8   2      631.61      797.24    192.76 o 
   7   8   2      992.52      904.68    234.58 o 
   8   8   2      698.49      190.59    274.68 o 
   9   8   2        7.39      292.08    292.08 o 
  -9   9   2      118.07      402.83    402.83 o 
  -8   9   2     2278.23     1963.87    375.89 o 
  -7   9   2       41.81       59.28    267.88 o 
  -6   9   2       98.00      385.37    230.14 o 
  -5   9   2     1302.79     1665.11    217.18 o 
  -4   9   2     4718.24     4660.28    229.50 o 
  -3   9   2     1227.31     1365.28    150.48 o 
  -2   9   2     3031.11     2714.33    157.75 o 
  -1   9   2     2967.53     3067.60    192.80 o 
   0   9   2     6053.41     6678.53    459.47 o 
   1   9   2       96.66       25.63    152.31 o 
   2   9   2     3615.96     4027.32    217.94 o 
   3   9   2      137.25      177.06    159.02 o 
   4   9   2      313.32      491.12    177.37 o 
   5   9   2       70.53       13.64    175.39 o 
   6   9   2     2045.70     1683.58    227.08 o 
   7   9   2       27.81      241.81    241.81 o 
   8   9   2      125.91       37.06    265.86 o 
  -8  10   2     1114.63     1109.30    357.68 o 
  -7  10   2      718.74      738.81    313.30 o 
  -6  10   2      712.03      491.24    265.20 o 
  -5  10   2      464.19      434.01    223.33 o 
  -4  10   2     8597.16     9410.51    314.80 o 
  -3  10   2       27.91       60.00    146.67 o 
  -2  10   2     2101.88     2441.04    174.59 o 
  -1  10   2      649.82      729.44    152.62 o 
   0  10   2    10028.34    10421.90    463.02 o 
   1  10   2      915.97     1121.29    177.85 o 
   2  10   2        9.08      171.19    171.19 o 
   3  10   2     2289.87     2297.81    212.35 o 
   4  10   2     5690.24     6074.09    283.76 o 
   5  10   2      641.88      602.53    199.85 o 
   6  10   2       74.72      375.52    207.11 o 
   7  10   2     1371.82      694.36    266.05 o 
   8  10   2       94.63        9.22    256.22 o 
  -8  11   2      442.49      654.30    385.46 o 
  -7  11   2      606.02      842.22    299.52 o 
  -6  11   2      862.34      966.56    284.56 o 
  -5  11   2      256.71      371.69    228.23 o 
  -4  11   2     1757.80     2172.58    233.14 o 
  -3  11   2     2693.24     2946.46    211.38 o 
  -2  11   2      859.68      789.95    166.14 o 
  -1  11   2     3899.33     3865.96    241.55 o 
   0  11   2      403.48      510.13    116.96 o 
   1  11   2     7531.48     8457.33    317.49 o 
   2  11   2       84.21      378.44    172.72 o 
   3  11   2     3116.68     3293.10    256.00 o 
   4  11   2     1413.93     1345.15    220.40 o 
   5  11   2     1045.58      911.57    250.87 o 
   6  11   2     1743.94     1317.01    267.15 o 
   7  11   2       26.57      213.88    250.95 o 
   8  11   2      885.33     1050.41    294.74 o 
  -7  12   2       51.54      134.66    352.58 o 
  -6  12   2       10.80      372.35    271.87 o 
  -5  12   2      438.63      872.56    244.67 o 
  -4  12   2      252.77      715.10    220.20 o 
  -3  12   2     1655.01     1870.19    216.38 o 
  -2  12   2     1750.27     2152.69    205.32 o 
  -1  12   2     4724.19     5412.65    257.64 o 
   0  12   2      494.09      403.78    192.14 o 
   1  12   2        6.75       17.01    184.48 o 
   2  12   2     8845.91     9626.60    369.34 o 
   3  12   2       15.60       32.59    197.90 o 
   4  12   2      203.36      353.85    200.81 o 
   5  12   2     3485.21     3450.52    316.14 o 
   6  12   2     1049.26     1037.34    272.09 o 
   7  12   2      378.01      246.62    278.16 o 
  -7  13   2        9.44      131.99    361.07 o 
  -6  13   2      565.74      439.20    336.64 o 
  -5  13   2      807.92     1273.67    281.01 o 
  -4  13   2       58.12      369.06    213.50 o 
  -3  13   2      129.93       22.79    191.57 o 
  -2  13   2     5509.05     5827.18    287.80 o 
  -1  13   2      391.07      155.89    200.58 o 
   0  13   2       50.30       36.58    203.40 o 
   1  13   2     1632.97     1816.59    235.91 o 
   2  13   2     2335.36     2795.11    266.90 o 
   3  13   2      470.62      332.25    234.20 o 
   4  13   2      123.33        8.65    222.63 o 
   5  13   2      234.72      264.70    239.15 o 
   6  13   2        0.70       98.52    274.43 o 
   7  13   2       23.47       21.04    283.96 o 
  -6  14   2      106.02      286.30    331.56 o 
  -5  14   2        1.91       87.00    302.76 o 
  -4  14   2     1058.68      920.44    265.79 o 
  -3  14   2       51.22       50.20    217.54 o 
  -2  14   2        2.63      398.33    183.84 o 
  -1  14   2      920.26      674.09    208.70 o 
   0  14   2      858.52     1054.97    150.51 o 
   1  14   2      455.35      345.02    217.90 o 
   2  14   2      898.02     1042.67    244.63 o 
   3  14   2     1953.41     1913.24    254.72 o 
   4  14   2      129.61      385.08    232.54 o 
   5  14   2       31.44      264.35    264.35 o 
   6  14   2      766.43     1337.51    276.69 o 
  -6  15   2        9.17      388.94    388.94 o 
  -5  15   2      973.09      909.19    320.20 o 
  -4  15   2        9.28      284.03    284.03 o 
  -3  15   2     1771.22     1912.79    272.21 o 
  -2  15   2      652.00      540.19    217.95 o 
  -1  15   2     1069.21     1002.04    216.19 o 
   0  15   2     1333.15     1341.25    159.85 o 
   1  15   2      904.73      936.01    233.43 o 
   2  15   2     2086.63     2411.75    270.76 o 
   3  15   2       49.76      224.30    235.31 o 
   4  15   2     1090.02     1112.86    274.05 o 
   5  15   2       83.80      190.31    271.74 o 
   6  15   2      832.34      869.44    291.05 o 
  -5  16   2        7.81      173.88    329.08 o 
  -4  16   2     1372.80     1365.59    316.23 o 
  -3  16   2      195.05      245.13    259.67 o 
  -2  16   2     1684.82     1575.03    270.68 o 
  -1  16   2      287.47      238.47    238.47 o 
   0  16   2      198.15       52.18    184.49 o 
   1  16   2     1641.41     1961.05    273.10 o 
   2  16   2      247.50      338.95    234.32 o 
   3  16   2      281.49      384.66    244.12 o 
   4  16   2      149.02      654.20    254.63 o 
   5  16   2      868.66      340.20    279.55 o 
  -4  17   2       40.60       93.02    301.77 o 
  -3  17   2      896.49     1259.28    281.88 o 
  -2  17   2        4.20      231.35    231.35 o 
  -1  17   2       45.84      373.07    214.47 o 
   0  17   2      726.28      716.07    208.82 o 
   1  17   2      334.98      180.00    241.05 o 
   2  17   2        1.44      249.43    249.43 o 
   3  17   2       20.32      249.15    256.17 o 
   4  17   2      180.87      278.55    278.55 o 
  -3  18   2        0.18      250.81    270.70 o 
  -2  18   2      125.18      223.20    255.77 o 
  -1  18   2       64.52        0.00    231.75 o 
   0  18   2        5.90       41.85    292.60 o 
   1  18   2       27.62      257.82    257.82 o 
   2  18   2      248.50      371.93    255.04 o 
 -10   1   3       11.85       50.32    428.54 o 
  -9   1   3      544.70     1119.35    370.72 o 
  -8   1   3     2777.29     3083.24    324.12 o 
  -7   1   3     1345.97     1414.21    255.07 o 
  -6   1   3     6818.03     6853.66    301.95 o 
  -5   1   3     5422.03     5568.01    254.47 o 
  -4   1   3       80.14       80.59     17.89 o 
  -3   1   3     1153.32     1141.77    111.93 o 
  -2   1   3    56628.01    56283.02    374.22 o 
  -1   1   3      585.72      509.59     46.09 o 
   0   1   3      147.46      144.45     32.54 o 
   1   1   3     3043.30     2742.66     90.92 o 
   2   1   3    22632.76    22757.41    261.29 o 
   3   1   3      955.96      898.94     95.21 o 
   4   1   3       90.08      113.44    107.71 o 
   5   1   3       14.29      111.17    129.21 o 
   6   1   3     6832.23     6633.65    287.41 o 
   7   1   3        1.14        7.78    216.76 o 
   8   1   3        9.49      108.88    268.71 o 
   9   1   3      381.66      321.85    321.85 o 
 -10   2   3      248.47      626.16    427.26 o 
  -9   2   3     1268.98     1409.81    360.07 o 
  -8   2   3     3519.66     3249.08    349.26 o 
  -7   2   3      254.18      435.85    222.72 o 
  -6   2   3     4172.66     4358.60    238.91 o 
  -5   2   3      266.02      316.61    140.59 o 
  -4   2   3    29821.63    32623.61    389.48 o 
  -3   2   3      734.42      943.81     99.84 o 
  -2   2   3       58.83      131.65     36.73 o 
  -1   2   3    34292.72    33924.92    289.85 o 
   0   2   3    62405.34    59168.86  38257.96 o 
   1   2   3     6153.04     6388.50    168.76 o 
   2   2   3      425.14      478.78     80.41 o 
   3   2   3     8249.04     8177.54    199.62 o 
   4   2   3     9613.14     9468.98    226.70 o 
   5   2   3     2662.32     2626.46    178.42 o 
   6   2   3     3353.39     3124.01    229.77 o 
   7   2   3     4752.55     4250.45    287.59 o 
   8   2   3       76.31      397.16    257.44 o 
   9   2   3       84.84      180.37    299.88 o 
 -10   3   3       34.98        0.00    425.40 o 
  -9   3   3      486.40      497.13    346.12 o 
  -8   3   3     6438.54     6906.94    407.75 o 
  -7   3   3     1907.73     1778.80    261.65 o 
  -6   3   3      669.96      843.31    171.01 o 
  -5   3   3     9332.91     9660.36    292.27 o 
  -4   3   3    24855.94    25433.50    343.92 o 
  -3   3   3    41322.98    39312.48    357.71 o 
  -2   3   3    18912.99    18976.87    215.04 o 
  -1   3   3    80202.08    86572.26   1780.51 o 
   0   3   3     5991.31     6399.66   1830.54 o 
   1   3   3    34247.07    32886.11    287.54 o 
   2   3   3    91006.86    80194.38    473.11 o 
   3   3   3     3064.66     3148.64    132.11 o 
   4   3   3     7293.01     7443.37    207.13 o 
   5   3   3       68.98      254.76    135.75 o 
   6   3   3    20965.74    21335.91    424.15 o 
   7   3   3     1263.22      950.56    231.05 o 
   8   3   3       86.10      146.07    254.31 o 
   9   3   3     1412.68     1171.25    306.25 o 
  -9   4   3      258.51      377.60    355.54 o 
  -8   4   3      191.11      191.24    286.27 o 
  -7   4   3      890.78     1321.85    231.63 o 
  -6   4   3      384.94      319.82    181.13 o 
  -5   4   3     5531.80     4815.44    207.60 o 
  -4   4   3     9444.94    10068.64    225.72 o 
  -3   4   3     4480.73     4004.69    124.04 o 
  -2   4   3    22978.49    20057.13    221.36 o 
  -1   4   3       56.79       83.01     64.00 o 
   0   4   3    69320.86    66047.03  15048.41 o 
   1   4   3    11863.50    11339.84    223.05 o 
   2   4   3    12521.89    12565.43    216.84 o 
   3   4   3    20490.67    18679.66    271.07 o 
   4   4   3     4426.70     4642.62    180.00 o 
   5   4   3    10643.87     9878.24    271.17 o 
   6   4   3     1146.11      929.88    189.00 o 
   7   4   3     2827.87     2370.28    253.78 o 
   8   4   3      365.30      922.77    228.42 o 
   9   4   3      500.74      749.41    290.30 o 
  -9   5   3      104.22      163.62    352.62 o 
  -8   5   3       28.71      212.17    282.89 o 
  -7   5   3       44.21      346.91    213.40 o 
  -6   5   3     2837.11     2904.39    228.97 o 
  -5   5   3      603.57      573.44    105.58 o 
  -4   5   3       11.76       42.19    106.77 o 
  -3   5   3     3073.61     3009.03    125.41 o 
  -2   5   3     8847.58     8177.40    158.41 o 
  -1   5   3     1981.63     2117.15    126.57 o 
   0   5   3      127.72        1.01     66.60 o 
   1   5   3    11451.10    12790.41    255.41 o 
   2   5   3      118.05       41.06     90.76 o 
   3   5   3     4047.51     4245.36    163.28 o 
   4   5   3     3169.33     3017.38    163.98 o 
   5   5   3     1440.42     1262.36    164.50 o 
   6   5   3      440.61      479.20    190.75 o 
   7   5   3        5.24      202.76    202.76 o 
   8   5   3     1060.48     1083.27    259.55 o 
   9   5   3        5.72      321.40    292.63 o 
  -9   6   3      131.58      139.79    329.53 o 
  -8   6   3      929.91      770.74    309.00 o 
  -7   6   3       63.97      207.80    219.78 o 
  -6   6   3      184.81       73.03    184.59 o 
  -5   6   3       34.15       31.89    142.57 o 
  -4   6   3     5825.30     5742.74    185.65 o 
  -3   6   3      804.91      771.47    103.48 o 
  -2   6   3       18.87       79.80     74.26 o 
  -1   6   3     8175.14     9234.27    206.07 o 
   0   6   3     8240.08     6134.60   1196.46 o 
   1   6   3     4280.95     3812.61    173.76 o 
   2   6   3    10087.94    10445.72    240.86 o 
   3   6   3     9212.91     8637.14    224.45 o 
   4   6   3      107.03      235.67    120.15 o 
   5   6   3       10.26      125.53    153.93 o 
   6   6   3     6280.13     6427.77    280.67 o 
   7   6   3      382.62       68.79    220.50 o 
   8   6   3       13.02       18.17    250.63 o 
   9   6   3      197.47       51.94    293.33 o 
  -9   7   3     1995.57     1560.83    404.11 o 
  -8   7   3     1232.63     1451.54    334.97 o 
  -7   7   3     3736.96     3646.75    315.73 o 
  -6   7   3     7239.97     7201.57    325.03 o 
  -5   7   3     6725.89     7092.76    270.29 o 
  -4   7   3      173.83       57.63    119.55 o 
  -3   7   3     3398.56     3689.34    152.39 o 
  -2   7   3    52382.20    50918.25    437.00 o 
  -1   7   3     3476.79     3491.12    186.14 o 
   0   7   3      156.29      137.96     27.96 o 
   1   7   3      205.79      253.97    126.99 o 
   2   7   3    30471.40    32900.38    438.34 o 
   3   7   3     2385.49     2073.98    163.10 o 
   4   7   3      292.41      380.97    133.04 o 
   5   7   3     1805.21     1869.54    184.81 o 
   6   7   3     2920.99     2951.71    228.13 o 
   7   7   3      729.33      933.65    222.87 o 
   8   7   3      429.94        0.00    270.11 o 
   9   7   3      505.64      196.05    287.98 o 
  -9   8   3      243.07       13.52    373.84 o 
  -8   8   3     2419.19     3103.33    355.07 o 
  -7   8   3      312.55      603.59    259.79 o 
  -6   8   3     2642.55     2690.45    266.96 o 
  -5   8   3     3297.50     3865.68    240.59 o 
  -4   8   3     4168.07     3967.07    202.72 o 
  -3   8   3    11387.91    10382.22    238.81 o 
  -2   8   3     2823.96     2689.44    149.76 o 
  -1   8   3    13295.78    13415.38    312.83 o 
   0   8   3      268.06      126.85     90.06 o 
   1   8   3     5570.87     5458.06    252.66 o 
   2   8   3     5327.25     5856.49    233.92 o 
   3   8   3     1233.30     1310.39    173.49 o 
   4   8   3        7.77      192.22    142.43 o 
   5   8   3      938.13      823.64    191.55 o 
   6   8   3      978.63      892.14    208.42 o 
   7   8   3      743.99      694.55    240.88 o 
   8   8   3       21.12      426.79    243.21 o 
  -8   9   3       25.49      104.89    329.98 o 
  -7   9   3     3095.23     3693.74    349.70 o 
  -6   9   3      629.00     1094.64    247.39 o 
  -5   9   3     1191.62     1071.61    225.96 o 
  -4   9   3     5110.43     4655.35    227.67 o 
  -3   9   3     2893.79     2575.37    182.26 o 
  -2   9   3     6386.08     6118.19    211.03 o 
  -1   9   3     1338.93     1238.84    151.30 o 
   0   9   3     3592.51     3989.03    326.46 o 
   1   9   3       40.72       50.72     15.06 o 
   2   9   3     1043.00     1049.51    180.17 o 
   3   9   3      622.29      381.60    184.58 o 
   4   9   3      266.90      441.57    176.22 o 
   5   9   3       15.97       63.12    186.40 o 
   6   9   3      432.46      562.43    211.15 o 
   7   9   3       86.36       25.46    231.01 o 
   8   9   3       85.65      258.63    270.68 o 
  -8  10   3      115.71      364.79    364.79 o 
  -7  10   3       44.99      309.63    309.63 o 
  -6  10   3      836.33      659.48    250.30 o 
  -5  10   3        0.72      248.75    192.90 o 
  -4  10   3       46.24      121.74    163.25 o 
  -3  10   3      243.14      151.23    151.23 o 
  -2  10   3     2239.27     2157.08    174.55 o 
  -1  10   3       47.31      185.85    150.34 o 
   0  10   3       61.41      128.57    102.39 o 
   1  10   3     1700.98     1589.29    209.11 o 
   2  10   3     1792.82     2277.87    228.57 o 
   3  10   3      183.61       92.71    171.35 o 
   4  10   3      782.90      854.84    198.93 o 
   5  10   3      543.70      581.03    214.33 o 
   6  10   3       67.02      364.06    220.20 o 
   7  10   3      103.16       99.87    246.32 o 
   8  10   3      313.33      148.87    289.42 o 
  -8  11   3      605.89      763.67    393.30 o 
  -7  11   3       36.90      313.52    324.05 o 
  -6  11   3     1038.15     1519.50    292.30 o 
  -5  11   3      842.13      578.88    233.01 o 
  -4  11   3     1282.67     1305.07    209.99 o 
  -3  11   3      710.55      836.12    173.32 o 
  -2  11   3     7104.81     8170.42    276.82 o 
  -1  11   3        5.30       41.15    170.46 o 
   0  11   3     1137.92      759.82    138.68 o 
   1  11   3      101.86      180.43    184.64 o 
   2  11   3     1368.52     1533.02    229.48 o 
   3  11   3       16.50      415.01    180.97 o 
   4  11   3      792.80      835.14    236.23 o 
   5  11   3       28.01      226.37    216.98 o 
   6  11   3     1124.70      775.58    273.14 o 
   7  11   3        1.94      105.53    263.81 o 
  -7  12   3        0.47      312.05    346.59 o 
  -6  12   3      647.99      653.93    305.86 o 
  -5  12   3       34.96      114.78    249.95 o 
  -4  12   3     3716.92     4460.91    276.79 o 
  -3  12   3      149.77       61.81    193.29 o 
  -2  12   3      303.77      319.23    184.93 o 
  -1  12   3     1078.58     1184.77    197.08 o 
   0  12   3     2773.13     2943.65    284.32 o 
   1  12   3     1189.57     1221.36    229.43 o 
   2  12   3        9.47      159.36    205.44 o 
   3  12   3     1571.45     1941.36    253.43 o 
   4  12   3      189.49      309.96    242.97 o 
   5  12   3      972.19      966.37    272.76 o 
   6  12   3      491.87      929.80    276.21 o 
   7  12   3      614.65       20.27    296.30 o 
  -7  13   3     1020.30     1415.39    375.59 o 
  -6  13   3       53.31      313.86    303.40 o 
  -5  13   3      782.88     1148.77    288.29 o 
  -4  13   3       88.02      451.47    220.58 o 
  -3  13   3     2999.45     3455.99    254.43 o 
  -2  13   3     2090.07     1983.54    225.36 o 
  -1  13   3     1196.95     1391.69    218.13 o 
   0  13   3     2098.80     1867.35    171.59 o 
   1  13   3      758.30     1111.11    239.86 o 
   2  13   3     5455.64     5325.83    334.30 o 
   3  13   3      212.69      351.57    232.74 o 
   4  13   3     2004.38     2719.00    293.78 o 
   5  13   3      340.87      365.05    270.01 o 
   6  13   3     1204.95     1249.15    294.93 o 
   7  13   3      578.27      589.37    306.28 o 
  -6  14   3      757.78     1002.82    353.11 o 
  -5  14   3       88.14      156.92    289.37 o 
  -4  14   3      364.61      311.12    247.22 o 
  -3  14   3     1101.19     1262.51    231.02 o 
  -2  14   3     1327.90     1495.97    223.47 o 
  -1  14   3      823.30      715.03    220.27 o 
   0  14   3       22.26       14.90    211.40 o 
   1  14   3     3095.22     3233.46    282.68 o 
   2  14   3      154.05      559.90    224.95 o 
   3  14   3      426.62      390.73    260.49 o 
   4  14   3      361.57      945.21    262.87 o 
   5  14   3      655.72      464.14    281.95 o 
   6  14   3      122.95      292.99    292.99 o 
  -6  15   3        1.33      270.88    350.13 o 
  -5  15   3        3.89      271.35    310.60 o 
  -4  15   3     2301.14     2411.45    328.28 o 
  -3  15   3      487.57      288.37    243.69 o 
  -2  15   3       41.78       95.04    214.62 o 
  -1  15   3      578.32      541.48    221.95 o 
   0  15   3     1517.46     1508.75    299.55 o 
   1  15   3      263.40       88.47    243.00 o 
   2  15   3       23.37      224.83    262.70 o 
   3  15   3      424.36      857.51    276.99 o 
   4  15   3      141.36      106.37    259.30 o 
   5  15   3        0.19      155.81    293.46 o 
  -5  16   3      209.80      386.35    328.12 o 
  -4  16   3      266.36      202.35    294.05 o 
  -3  16   3      573.98      973.88    276.23 o 
  -2  16   3      222.52      570.84    229.34 o 
  -1  16   3      148.90      139.41    221.00 o 
   0  16   3     1850.21     1768.16    188.28 o 
   1  16   3       20.89       70.31    231.03 o 
   2  16   3      192.51      241.63    250.62 o 
   3  16   3      316.36      194.20    287.99 o 
   4  16   3      339.19      846.81    275.53 o 
   5  16   3       90.31      337.37    291.63 o 
  -4  17   3      147.02      124.04    296.03 o 
  -3  17   3      300.04      490.92    259.84 o 
  -2  17   3       59.80      145.07    241.46 o 
  -1  17   3      554.51      365.81    236.29 o 
   0  17   3        8.56      177.11    146.85 o 
   1  17   3      427.48      597.23    238.26 o 
   2  17   3      669.38      788.55    260.38 o 
   3  17   3       95.99      536.52    251.56 o 
   4  17   3      339.53      425.07    272.62 o 
  -3  18   3       26.61       86.03    283.20 o 
  -2  18   3      706.28      322.10    254.48 o 
  -1  18   3       46.91      109.10    234.20 o 
   0  18   3      273.70       61.53    159.79 o 
   1  18   3      674.36      197.09    252.01 o 
   2  18   3      445.05      858.75    258.91 o 
 -10   0   4     1560.67     1303.64    453.18 o 
  -9   0   4       21.20      140.34    370.27 o 
  -8   0   4     3355.39     3961.17    376.18 o 
  -7   0   4     5153.28     5124.75    353.20 o 
  -6   0   4     1698.96     1771.09    229.02 o 
  -5   0   4    12248.42    13294.96    328.95 o 
  -4   0   4       61.57       71.12     20.29 o 
  -3   0   4    14987.58    15036.40    250.39 o 
  -2   0   4     9852.62     9153.29    152.68 o 
  -1   0   4       76.85       83.56     10.48 o 
   0   0   4     6399.45     6109.21     83.12 o 
   1   0   4      980.76     1140.57     97.06 o 
   2   0   4     2957.88     3077.19    135.11 o 
   3   0   4     6350.34     6849.87    204.36 o 
   4   0   4     3669.76     3618.36    169.38 o 
   5   0   4      624.37      456.57    155.63 o 
   6   0   4     2465.06     2122.05    234.94 o 
   7   0   4     5167.21     5514.74    319.02 o 
   8   0   4        9.56      251.05    276.04 o 
   9   0   4       18.39      298.40    327.64 o 
 -10   1   4      312.17       16.50    447.16 o 
  -9   1   4     2068.20     2148.55    392.08 o 
  -8   1   4     1178.68     1394.96    331.61 o 
  -7   1   4     2479.35     2098.55    284.34 o 
  -6   1   4    15019.51    15888.72    401.01 o 
  -5   1   4       21.32      132.98    154.36 o 
  -4   1   4     1217.28     1306.50    133.06 o 
  -3   1   4      365.28      540.25     97.31 o 
  -2   1   4    37853.32    42039.69    354.24 o 
  -1   1   4    11557.94    10134.51    161.54 o 
   0   1   4    27494.61    27160.79    554.15 o 
   1   1   4     1536.90     1685.28     99.63 o 
   2   1   4    12091.13    13027.11    196.42 o 
   3   1   4      517.40      416.48     91.76 o 
   4   1   4    13864.83    12994.22    264.96 o 
   5   1   4      668.10      726.81    151.06 o 
   6   1   4     5038.61     5229.86    259.95 o 
   7   1   4      265.00        8.67    229.47 o 
   8   1   4      434.24      684.32    272.38 o 
   9   1   4      250.84      447.00    316.82 o 
 -10   2   4      165.29      718.33    396.17 o 
  -9   2   4        1.20      382.43    323.06 o 
  -8   2   4      129.01      139.63    284.50 o 
  -7   2   4      112.94      492.36    231.11 o 
  -6   2   4      422.80      654.83    205.46 o 
  -5   2   4      922.79     1214.74    165.80 o 
  -4   2   4      232.13      316.18    123.82 o 
  -3   2   4     4700.42     4888.69    161.56 o 
  -2   2   4      282.11      351.46     88.94 o 
  -1   2   4    16831.94    17863.59    213.62 o 
   0   2   4     3737.62     4510.68   1951.44 o 
   1   2   4     9312.88     9279.57    173.38 o 
   2   2   4    11091.64    11099.98    190.57 o 
   3   2   4     1825.34     1927.44    118.82 o 
   4   2   4     3738.14     4151.93    165.13 o 
   5   2   4       22.86      236.22    135.11 o 
   6   2   4      803.61      825.16    204.56 o 
   7   2   4       12.03      133.20    223.04 o 
   8   2   4       32.94      294.48    248.43 o 
   9   2   4        0.49       89.74    304.23 o 
  -9   3   4      284.57      732.41    356.90 o 
  -8   3   4     1144.17     1240.49    302.93 o 
  -7   3   4      305.46      295.04    233.67 o 
  -6   3   4     2026.67     2204.88    221.87 o 
  -5   3   4       89.37      285.69    148.34 o 
  -4   3   4     2578.57     2865.34    157.75 o 
  -3   3   4      317.36      357.23     87.68 o 
  -2   3   4     7224.89     7663.34    159.14 o 
  -1   3   4      930.22     1110.04     96.41 o 
   0   3   4    18134.79    16693.59   6392.03 o 
   1   3   4      439.75      513.46     93.36 o 
   2   3   4    13412.74    13109.63    226.65 o 
   3   3   4     1688.94     1787.26    114.08 o 
   4   3   4      769.90      908.96    128.58 o 
   5   3   4      218.81      251.57    149.29 o 
   6   3   4     5939.68     5372.78    270.80 o 
   7   3   4      278.49      461.11    214.66 o 
   8   3   4        1.59      360.04    251.31 o 
   9   3   4      224.84       98.22    304.06 o 
  -9   4   4      648.40      189.81    355.08 o 
  -8   4   4     1537.87     1469.40    306.22 o 
  -7   4   4       23.26      264.19    219.97 o 
  -6   4   4     4598.94     4461.39    266.27 o 
  -5   4   4        5.81      169.48    140.54 o 
  -4   4   4    15316.20    17046.39    297.65 o 
  -3   4   4     2529.50     2783.38    134.91 o 
  -2   4   4     6156.25     5318.52    140.19 o 
  -1   4   4    17403.08    17653.93    261.81 o 
   0   4   4     5936.30     6226.34   2062.58 o 
   1   4   4    25639.84    25064.25    341.53 o 
   2   4   4      928.22      813.28    112.46 o 
   3   4   4    21067.97    20467.43    301.12 o 
   4   4   4       88.86       13.41    116.19 o 
   5   4   4     1760.13     1851.13    178.46 o 
   6   4   4     5843.74     6240.44    269.81 o 
   7   4   4     2690.19     2379.85    254.88 o 
   8   4   4      213.96      244.57    245.57 o 
   9   4   4       81.86      190.68    313.13 o 
  -9   5   4     1149.37      832.58    352.68 o 
  -8   5   4     3736.80     4157.87    362.52 o 
  -7   5   4     3175.56     3631.19    283.74 o 
  -6   5   4     5540.56     5634.51    279.20 o 
  -5   5   4     8388.71     8661.49    264.96 o 
  -4   5   4     3450.80     3290.32    154.08 o 
  -3   5   4    18134.82    18229.60    239.37 o 
  -2   5   4    75175.78    69873.38    453.03 o 
  -1   5   4     4520.20     4759.86    152.08 o 
   0   5   4     6900.58     7657.71   1818.26 o 
   1   5   4      115.98       18.30    111.20 o 
   2   5   4    96961.06    91466.20    638.85 o 
   3   5   4     2957.12     2520.25    142.39 o 
   4   5   4       65.73      149.07    119.07 o 
   5   5   4     5275.84     5450.93    222.37 o 
   6   5   4    10760.59    10217.73    330.18 o 
   7   5   4     1609.09     1482.00    237.69 o 
   8   5   4      278.69      731.29    261.10 o 
   9   5   4      968.88      647.07    313.35 o 
  -9   6   4      218.91      113.76    353.65 o 
  -8   6   4     1479.11     1425.20    304.57 o 
  -7   6   4       71.30      388.43    224.13 o 
  -6   6   4     3975.77     3589.62    253.95 o 
  -5   6   4      300.99      289.81    160.18 o 
  -4   6   4     5117.14     5495.49    188.42 o 
  -3   6   4     1849.71     1728.84    116.05 o 
  -2   6   4     3803.35     4327.81    143.16 o 
  -1   6   4     8472.81     8390.72    226.22 o 
   0   6   4     1530.32     2048.46    391.58 o 
   1   6   4     8892.58     8682.98    252.86 o 
   2   6   4      850.49     1177.91    136.81 o 
   3   6   4     6993.93     7802.68    228.03 o 
   4   6   4     1111.09     1334.41    145.88 o 
   5   6   4     2590.35     2363.67    194.67 o 
   6   6   4     2599.55     2891.02    233.74 o 
   7   6   4      816.64      752.62    218.39 o 
   8   6   4      665.19      435.58    249.44 o 
   9   6   4       40.11      238.77    294.45 o 
  -9   7   4      181.26      360.23    354.11 o 
  -8   7   4      186.68      500.76    308.08 o 
  -7   7   4      783.76     1093.39    255.75 o 
  -6   7   4       84.69       21.16    188.44 o 
  -5   7   4       51.29      185.80    160.96 o 
  -4   7   4     2060.08     1781.98    148.57 o 
  -3   7   4      100.82       83.85     93.41 o 
  -2   7   4      326.67      318.76    101.82 o 
  -1   7   4     2270.27     1936.83    139.48 o 
   0   7   4      241.09      279.45     57.38 o 
   1   7   4       61.54      121.39    121.39 o 
   2   7   4     1567.78     1536.47    147.85 o 
   3   7   4       45.78      179.45    123.12 o 
   4   7   4      765.44      867.71    158.82 o 
   5   7   4       71.37       98.90    162.95 o 
   6   7   4        0.58       85.12    195.49 o 
   7   7   4      231.67      324.42    215.03 o 
   8   7   4      237.26      554.23    248.19 o 
  -9   8   4      308.46      197.54    350.24 o 
  -8   8   4       28.74      166.05    315.95 o 
  -7   8   4      164.17      164.38    257.98 o 
  -6   8   4      187.50      221.23    221.23 o 
  -5   8   4      963.19     1007.93    176.34 o 
  -4   8   4     2821.17     2735.46    179.24 o 
  -3   8   4      321.08      382.18    102.38 o 
  -2   8   4     1296.55     1119.49    124.12 o 
  -1   8   4     1189.91     1132.16    148.24 o 
   0   8   4     4218.38     4049.46    481.61 o 
   1   8   4      688.16      613.29    153.32 o 
   2   8   4       47.83      201.10    144.35 o 
   3   8   4      966.18     1043.15    163.16 o 
   4   8   4       28.71       98.48    151.73 o 
   5   8   4       45.40      289.01    151.75 o 
   6   8   4      691.84      698.43    206.88 o 
   7   8   4      433.97      481.29    244.86 o 
   8   8   4       54.62      559.60    259.41 o 
  -8   9   4      907.37     1638.91    356.74 o 
  -7   9   4      700.27      794.44    289.39 o 
  -6   9   4     3519.84     4091.98    299.72 o 
  -5   9   4     2613.58     2629.75    220.48 o 
  -4   9   4     1536.52     1655.85    183.22 o 
  -3   9   4     2310.08     2295.50    154.58 o 
  -2   9   4    12475.36    13047.92    280.51 o 
  -1   9   4     2413.89     2495.60    177.64 o 
   0   9   4     1066.51      808.77    276.44 o 
   1   9   4       50.62       76.40    148.69 o 
   2   9   4    23664.69    25241.58    454.24 o 
   3   9   4      763.53      728.52    177.91 o 
   4   9   4        8.12       82.21    173.80 o 
   5   9   4      639.16      255.31    192.73 o 
   6   9   4     5826.10     6528.71    326.43 o 
   7   9   4      209.66      186.16    256.08 o 
   8   9   4       18.11      324.10    261.32 o 
  -8  10   4     1296.29     1066.58    362.91 o 
  -7  10   4      305.57      535.87    290.26 o 
  -6  10   4     2959.76     3336.51    286.70 o 
  -5  10   4       36.66      271.70    194.07 o 
  -4  10   4     4419.98     4234.75    233.77 o 
  -3  10   4      600.00      866.99    149.42 o 
  -2  10   4     4461.66     4315.48    207.30 o 
  -1  10   4     2699.78     2854.39    205.30 o 
   0  10   4     3984.03     3772.14    161.73 o 
   1  10   4     4731.47     4928.63    251.41 o 
   2  10   4      542.11      431.72    184.85 o 
   3  10   4     6386.46     6414.10    300.59 o 
   4  10   4        6.88       82.60    190.96 o 
   5  10   4     2765.05     3181.83    252.83 o 
   6  10   4     2202.43     2466.96    261.54 o 
   7  10   4     1407.56     1338.99    288.76 o 
   8  10   4      663.83      580.70    276.53 o 
  -8  11   4      365.02      178.86    368.31 o 
  -7  11   4     2100.72     2479.05    358.37 o 
  -6  11   4      115.39       83.66    254.21 o 
  -5  11   4     3025.28     2883.65    279.10 o 
  -4  11   4      187.87       92.78    188.35 o 
  -3  11   4     8842.02     8657.57    290.79 o 
  -2  11   4     3836.75     4120.23    226.85 o 
  -1  11   4     3658.32     3814.40    227.91 o 
   0  11   4     9301.71     9084.93    887.14 o 
   1  11   4     1311.13     1780.72    210.35 o 
   2  11   4    12966.87    13704.14    394.45 o 
   3  11   4      482.26      599.00    215.37 o 
   4  11   4     6708.65     7018.27    337.23 o 
   5  11   4     1165.14     1459.65    237.54 o 
   6  11   4     2015.76     1758.64    286.61 o 
   7  11   4     1718.71     1373.67    299.50 o 
  -7  12   4      492.71      459.11    353.25 o 
  -6  12   4     1738.52     1738.86    325.01 o 
  -5  12   4      188.24      136.99    253.54 o 
  -4  12   4     4073.11     3943.58    290.04 o 
  -3  12   4      155.50       20.60    184.41 o 
  -2  12   4     6919.96     7390.34    291.84 o 
  -1  12   4     3508.91     4145.89    261.09 o 
   0  12   4     2448.45     2889.30    414.34 o 
   1  12   4     8713.05     8796.87    350.32 o 
   2  12   4      245.70      131.30    215.89 o 
   3  12   4     4688.89     5060.86    312.30 o 
   4  12   4      502.56      718.57    256.63 o 
   5  12   4     2878.67     2408.05    321.64 o 
   6  12   4      108.60      176.66    267.53 o 
   7  12   4       13.45      295.75    295.75 o 
  -7  13   4       58.88      201.29    364.19 o 
  -6  13   4     1201.72     1243.84    337.10 o 
  -5  13   4        4.46        9.39    262.11 o 
  -4  13   4      236.48      276.77    225.73 o 
  -3  13   4     1049.82      890.85    219.36 o 
  -2  13   4      453.61      612.50    191.16 o 
  -1  13   4      343.22      610.84    206.95 o 
   0  13   4     4542.85     5428.01    387.81 o 
   1  13   4     2000.55     1619.71    254.18 o 
   2  13   4      144.10      217.56    211.32 o 
   3  13   4      335.83      351.59    235.19 o 
   4  13   4     2756.96     2848.35    317.86 o 
   5  13   4       41.27      266.46    266.46 o 
   6  13   4       11.52      637.51    265.55 o 
  -6  14   4      139.78       47.24    323.98 o 
  -5  14   4      330.51      376.34    273.51 o 
  -4  14   4      158.41       35.95    245.64 o 
  -3  14   4      698.55      659.06    217.42 o 
  -2  14   4        1.87      191.82    199.82 o 
  -1  14   4     1781.51     1745.53    244.12 o 
   0  14   4        2.40       33.19    160.12 o 
   1  14   4      890.45     1119.86    242.37 o 
   2  14   4      147.50      163.53    238.44 o 
   3  14   4      308.43      458.46    255.75 o 
   4  14   4       47.14      268.74    268.74 o 
   5  14   4        2.72      148.92    267.00 o 
   6  14   4      262.69        0.00    297.60 o 
  -6  15   4      146.89      262.02    353.51 o 
  -5  15   4      399.65      732.71    305.47 o 
  -4  15   4      144.28      365.56    241.69 o 
  -3  15   4      369.03       70.12    251.28 o 
  -2  15   4     1049.06     1398.37    237.18 o 
  -1  15   4       19.13      124.63    207.36 o 
   0  15   4      402.26      442.02    157.96 o 
   1  15   4       91.62       60.24    224.42 o 
   2  15   4      771.70      945.11    260.27 o 
   3  15   4      257.23      486.18    272.18 o 
   4  15   4       68.02      634.51    261.98 o 
   5  15   4      155.44      291.01    276.30 o 
  -5  16   4      159.97      233.63    315.76 o 
  -4  16   4      169.94      196.20    279.71 o 
  -3  16   4      214.39       75.49    243.90 o 
  -2  16   4       10.84      200.60    235.49 o 
  -1  16   4      414.47      203.79    237.09 o 
   0  16   4        1.11      287.73    148.95 o 
   1  16   4      386.03      538.71    239.80 o 
   2  16   4        1.41       21.59    256.80 o 
   3  16   4      166.64      236.81    272.89 o 
   4  16   4      110.27      114.60    294.06 o 
  -4  17   4      426.94      700.78    305.59 o 
  -3  17   4      169.33       80.02    254.32 o 
  -2  17   4        4.57       57.48    236.53 o 
  -1  17   4       17.01       28.97    229.79 o 
   0  17   4      443.35      107.74    171.27 o 
   1  17   4      225.30      503.31    243.81 o 
   2  17   4        8.84       10.67    275.22 o 
   3  17   4       68.81      194.60    283.93 o 
  -2  18   4       49.29      248.07    245.35 o 
  -1  18   4        0.92      231.30    231.30 o 
   0  18   4       11.58       34.90    257.64 o 
   1  18   4       14.27      147.23    242.78 o 
   2  18   4       21.22       43.67    248.13 o 
 -10   1   5      253.82      203.39    437.84 o 
  -9   1   5      286.59      385.81    352.73 o 
  -8   1   5      232.97      657.31    277.89 o 
  -7   1   5     1067.31      965.81    252.07 o 
  -6   1   5     5055.75     4982.07    291.54 o 
  -5   1   5     1261.57     1572.59    183.47 o 
  -4   1   5     7354.61     7188.81    213.24 o 
  -3   1   5     1320.65     1547.91    132.59 o 
  -2   1   5    11641.04    12187.22    251.75 o 
  -1   1   5     8571.17     8406.17    167.52 o 
   0   1   5     4657.29     4273.28    246.36 o 
   1   1   5     3478.85     3356.49    129.48 o 
   2   1   5    35827.98    34019.87    336.27 o 
   3   1   5     1670.89     1560.83    126.50 o 
   4   1   5      138.38      317.69    123.19 o 
   5   1   5      740.15      898.09    164.17 o 
   6   1   5     4373.03     4484.61    268.55 o 
   7   1   5      793.65      558.42    246.55 o 
   8   1   5      520.93      239.92    290.08 o 
   9   1   5     1067.27      846.07    324.64 o 
  -9   2   5       67.36      234.06    338.39 o 
  -8   2   5     1235.12     1000.27    314.44 o 
  -7   2   5      244.93      305.68    252.04 o 
  -6   2   5     8864.12     9994.35    342.36 o 
  -5   2   5     2228.15     2108.01    202.69 o 
  -4   2   5      568.20      862.90    149.58 o 
  -3   2   5    11907.20    12002.43    283.02 o 
  -2   2   5    16559.76    19001.44    258.49 o 
  -1   2   5    28559.10    32204.44    316.89 o 
   0   2   5     1599.42     1603.88    327.81 o 
   1   2   5    11802.18    12359.67    273.34 o 
   2   2   5     1589.63     1695.13    126.36 o 
   3   2   5    23366.27    22679.61    311.78 o 
   4   2   5     8997.01     9828.45    244.74 o 
   5   2   5     2455.07     2487.89    195.62 o 
   6   2   5     7347.88     7085.69    291.75 o 
   7   2   5      931.32      757.01    233.16 o 
   8   2   5     2602.46     1788.48    296.52 o 
   9   2   5      207.26      179.83    338.49 o 
  -9   3   5     1853.31     1004.29    400.67 o 
  -8   3   5     1072.50     1521.22    294.76 o 
  -7   3   5     9498.28     9933.57    400.72 o 
  -6   3   5    11411.62    11681.80    367.95 o 
  -5   3   5    15168.60    15723.85    359.02 o 
  -4   3   5      142.84      108.07     31.61 o 
  -3   3   5    14761.42    15123.60    260.52 o 
  -2   3   5   104352.79    99278.76    554.83 o 
  -1   3   5      604.50      835.42    117.66 o 
   0   3   5     3768.94     8547.16   3844.75 o 
   1   3   5    11052.74    10668.69    224.02 o 
   2   3   5    80542.38    74372.29    541.47 o 
   3   3   5     8417.58     7229.92    198.50 o 
   4   3   5      294.87      153.85    119.86 o 
   5   3   5     8363.78     8027.97    265.36 o 
   6   3   5     4483.06     3806.73    251.89 o 
   7   3   5     3072.89     2613.88    275.25 o 
   8   3   5     1000.70     1113.32    278.08 o 
   9   3   5     1931.59     2043.03    326.02 o 
  -9   4   5       37.44       50.81    347.97 o 
  -8   4   5     3412.91     3287.42    348.65 o 
  -7   4   5        8.11      182.42    234.39 o 
  -6   4   5    11674.07    12661.37    387.66 o 
  -5   4   5     4645.97     4522.74    235.18 o 
  -4   4   5    11873.44    12401.23    273.00 o 
  -3   4   5    20574.36    19592.42    287.21 o 
  -2   4   5     8078.69     8487.52    184.33 o 
  -1   4   5    36458.80    41642.33    391.50 o 
   0   4   5     2872.07     2738.35    946.40 o 
   1   4   5    23056.22    24533.82    362.28 o 
   2   4   5     6258.55     5751.26    189.50 o 
   3   4   5     3970.21     4168.35    172.96 o 
   4   4   5     8851.85     8685.29    244.04 o 
   5   4   5      103.61       66.59    151.40 o 
   6   4   5     4069.98     3997.56    250.73 o 
   7   4   5       21.33       16.20    211.54 o 
   8   4   5     1165.70      636.98    283.09 o 
   9   4   5       55.16      212.65    296.53 o 
  -9   5   5      123.24      352.49    338.88 o 
  -8   5   5       45.74       93.65    287.96 o 
  -7   5   5      811.66      673.47    255.46 o 
  -6   5   5      296.61      510.45    205.43 o 
  -5   5   5      807.70      756.12    170.19 o 
  -4   5   5     3984.82     4575.72    191.55 o 
  -3   5   5     3710.27     3401.44    151.64 o 
  -2   5   5      109.25      229.26     99.29 o 
  -1   5   5       10.79       29.80    103.81 o 
   0   5   5    10298.35    12069.63   3645.91 o 
   1   5   5      257.26      277.20    116.42 o 
   2   5   5      144.35        8.99    119.02 o 
   3   5   5     2574.09     2681.81    165.98 o 
   4   5   5     3735.64     3666.15    199.39 o 
   5   5   5      128.93      104.49    153.07 o 
   6   5   5       44.86       88.05    186.30 o 
   7   5   5      736.01      635.63    240.36 o 
   8   5   5       83.95      265.23    265.23 o 
  -9   6   5       25.02       37.55    346.45 o 
  -8   6   5       10.00      491.63    292.22 o 
  -7   6   5      484.01       25.81    248.38 o 
  -6   6   5      976.07     1224.11    216.14 o 
  -5   6   5      541.88      747.61    162.17 o 
  -4   6   5      489.36      275.36    133.13 o 
  -3   6   5     3891.58     3939.78    142.95 o 
  -2   6   5      239.51      222.56     98.91 o 
  -1   6   5      962.23      854.29    128.66 o 
   0   6   5     4101.53     3836.05    773.43 o 
   1   6   5      381.54      364.99    118.94 o 
   2   6   5     2121.25     2008.13    160.47 o 
   3   6   5       21.04        0.00    133.04 o 
   4   6   5       35.45      191.05    143.76 o 
   5   6   5     1058.23      898.39    190.65 o 
   6   6   5       37.38       42.78    194.35 o 
   7   6   5      101.91      284.49    229.46 o 
   8   6   5        7.53       93.24    249.88 o 
  -9   7   5      382.53      281.62    356.80 o 
  -8   7   5      427.14      693.67    316.85 o 
  -7   7   5      420.68      166.63    238.81 o 
  -6   7   5     5052.64     5186.55    278.43 o 
  -5   7   5       34.07      165.82    151.06 o 
  -4   7   5     2080.03     2056.15    154.62 o 
  -3   7   5       16.30       47.73     99.12 o 
  -2   7   5    13470.00    11596.59    233.14 o 
  -1   7   5      150.77       81.15    114.02 o 
   0   7   5    10281.94     9456.29   1860.17 o 
   1   7   5     2025.19     1821.50    169.38 o 
   2   7   5    11311.21    10853.42    291.82 o 
   3   7   5       18.92      231.76    140.53 o 
   4   7   5     3294.33     3603.83    210.10 o 
   5   7   5      710.56      810.11    188.99 o 
   6   7   5     3402.75     3318.96    255.52 o 
   7   7   5      174.79      184.71    236.94 o 
   8   7   5      188.92      255.78    262.25 o 
  -9   8   5      299.34      522.19    366.24 o 
  -8   8   5      680.04      484.03    314.05 o 
  -7   8   5      919.96      903.04    278.43 o 
  -6   8   5      932.36      675.44    221.57 o 
  -5   8   5     1699.85     1271.43    192.19 o 
  -4   8   5      192.22       86.11    129.91 o 
  -3   8   5      661.57      897.53    120.97 o 
  -2   8   5      475.76      581.99    116.72 o 
  -1   8   5      661.51      980.36    148.23 o 
   0   8   5      463.98      426.78    113.47 o 
   1   8   5      233.17       64.63    145.09 o 
   2   8   5      937.55      707.05    157.12 o 
   3   8   5     2056.98     2399.04    197.30 o 
   4   8   5        6.40      182.68    167.54 o 
   5   8   5      828.84     1198.47    198.45 o 
   6   8   5      290.51      196.33    218.26 o 
   7   8   5      302.70        8.43    256.81 o 
   8   8   5      598.42      856.18    268.24 o 
  -8   9   5      266.40      411.00    333.30 o 
  -7   9   5      633.91      748.07    270.28 o 
  -6   9   5      789.83      756.61    239.39 o 
  -5   9   5       14.15      165.36    179.59 o 
  -4   9   5      292.56      127.46    135.85 o 
  -3   9   5      150.73      171.18    114.35 o 
  -2   9   5       22.70      147.49    121.41 o 
  -1   9   5      137.23       75.13    133.01 o 
   0   9   5       69.43      157.05     99.23 o 
   1   9   5     1940.54     1995.56    192.45 o 
   2   9   5      296.26      361.26    161.78 o 
   3   9   5      126.08      193.47    170.13 o 
   4   9   5     1186.19     1415.89    205.68 o 
   5   9   5       33.73        0.00    206.22 o 
   6   9   5      334.42      519.07    232.41 o 
   7   9   5      671.40      873.10    262.41 o 
   8   9   5       46.82       40.31    273.04 o 
  -8  10   5      169.10       96.08    325.54 o 
  -7  10   5        2.18      304.19    279.47 o 
  -6  10   5        7.97       42.03    239.17 o 
  -5  10   5      753.58      643.86    214.32 o 
  -4  10   5      111.86      108.32    161.24 o 
  -3  10   5      130.00      171.74    136.49 o 
  -2  10   5      316.17      168.01    139.04 o 
  -1  10   5      420.22      313.20    153.07 o 
   0  10   5       84.99      271.06    106.33 o 
   1  10   5      114.95        0.00    165.34 o 
   2  10   5       60.80       44.96    184.70 o 
   3  10   5      209.64      672.97    180.96 o 
   4  10   5      376.35      210.48    217.92 o 
   5  10   5      285.60      182.08    217.68 o 
   6  10   5        1.90      321.40    244.73 o 
   7  10   5        1.16      106.45    269.92 o 
  -8  11   5      143.46       75.00    370.45 o 
  -7  11   5        3.20      571.25    304.67 o 
  -6  11   5     1448.06     1838.21    300.76 o 
  -5  11   5        0.20      326.19    206.21 o 
  -4  11   5      700.33      900.42    195.97 o 
  -3  11   5      208.26      205.46    153.90 o 
  -2  11   5     4186.61     4052.75    220.87 o 
  -1  11   5      870.71      790.80    188.71 o 
   0  11   5     1823.43     2196.66    488.15 o 
   1  11   5       33.38       71.36    169.79 o 
   2  11   5     5177.43     5587.14    291.71 o 
   3  11   5      227.76      426.55    205.28 o 
   4  11   5      232.09      330.44    221.37 o 
   5  11   5      529.86      703.59    253.12 o 
   6  11   5     1201.21     1690.64    303.14 o 
   7  11   5        7.57      268.23    268.23 o 
  -7  12   5      293.81      183.87    344.62 o 
  -6  12   5      979.94     1157.81    300.09 o 
  -5  12   5      589.27      456.01    253.99 o 
  -4  12   5        4.16      290.89    185.27 o 
  -3  12   5     1578.73     1576.17    201.27 o 
  -2  12   5       12.69      183.03    183.03 o 
  -1  12   5     1946.31     2357.85    206.41 o 
   0  12   5      382.91      222.87    137.96 o 
   1  12   5      677.17      416.31    195.00 o 
   2  12   5      929.46      898.03    217.38 o 
   3  12   5     1073.23      485.61    245.09 o 
   4  12   5      777.40      600.43    251.26 o 
   5  12   5       95.05      209.44    245.91 o 
   6  12   5      369.79      654.56    271.81 o 
  -7  13   5      976.22      915.41    362.17 o 
  -6  13   5      645.46      844.67    314.25 o 
  -5  13   5      675.40     1011.96    278.32 o 
  -4  13   5      831.19      800.19    225.60 o 
  -3  13   5      776.78      826.12    201.14 o 
  -2  13   5     2606.28     2968.37    238.37 o 
  -1  13   5      282.69      259.46    195.88 o 
   0  13   5     1094.35     1063.44    139.69 o 
   1  13   5      135.77      151.43     35.33 o 
   2  13   5      810.52      812.92    233.77 o 
   3  13   5      858.05     1184.56    260.86 o 
   4  13   5        1.63       48.84    240.97 o 
   5  13   5      231.53      263.60    276.11 o 
   6  13   5       52.24       10.97    280.20 o 
  -6  14   5      163.86      112.93    324.94 o 
  -5  14   5      617.23      234.80    278.75 o 
  -4  14   5      291.73       77.01    249.82 o 
  -3  14   5      403.85      252.25    223.00 o 
  -2  14   5       22.01      117.02    191.59 o 
  -1  14   5      594.90      306.08    212.92 o 
   0  14   5      106.10       32.57    217.10 o 
   1  14   5      237.66      156.07    217.82 o 
   2  14   5      156.95      489.90    205.92 o 
   3  14   5        2.31      327.04    228.37 o 
   4  14   5      435.25      379.69    260.64 o 
   5  14   5      108.64      271.35    271.35 o 
  -5  15   5       95.22       42.30    305.17 o 
  -4  15   5      164.89       37.01    257.15 o 
  -3  15   5       45.02        0.00    220.73 o 
  -2  15   5     1028.96     1381.67    257.77 o 
  -1  15   5      253.60      349.64    214.78 o 
   0  15   5      361.13      105.67    168.99 o 
   1  15   5      461.98      375.52    226.40 o 
   2  15   5      378.03      560.33    235.30 o 
   3  15   5        5.81       83.05    236.22 o 
   4  15   5      386.95      696.45    283.19 o 
   5  15   5       92.17      465.97    276.95 o 
  -4  16   5      117.50      338.86    274.32 o 
  -3  16   5      529.83      575.97    250.89 o 
  -2  16   5      104.31      124.39    231.27 o 
  -1  16   5      638.97      657.29    231.64 o 
   0  16   5      153.77      167.18    157.68 o 
   1  16   5      377.63      350.18    242.44 o 
   2  16   5      499.67      633.84    252.06 o 
   3  16   5      257.63      450.45    271.52 o 
   4  16   5      251.03      509.36    271.93 o 
  -3  17   5      458.83      542.21    259.82 o 
  -2  17   5     1220.97      754.44    248.49 o 
  -1  17   5       31.48        9.25    229.38 o 
   0  17   5      951.99      982.51    237.10 o 
   1  17   5       13.37       73.16    222.50 o 
   2  17   5     1272.25     1283.09    303.42 o 
   3  17   5      124.58       21.91    276.79 o 
  -1  18   5     1131.55     1235.64    238.33 o 
   0  18   5       19.05      102.63    165.37 o 
   1  18   5     1070.48      776.64    261.40 o 
  -9   0   6      305.85      296.06    345.17 o 
  -8   0   6       70.09      308.85    286.13 o 
  -7   0   6      303.45      411.97    234.48 o 
  -6   0   6     6314.44     6313.92    319.95 o 
  -5   0   6       84.77      163.32    163.32 o 
  -4   0   6      471.93      677.36    145.65 o 
  -3   0   6     1016.91      960.49    110.78 o 
  -2   0   6    20508.56    19217.09    263.67 o 
  -1   0   6     3299.74     3058.98    126.49 o 
   0   0   6      228.38      287.13     73.33 o 
   1   0   6     5215.37     4975.62    204.88 o 
   2   0   6     8763.69     8784.69    200.39 o 
   3   0   6     8457.29     8387.33    217.35 o 
   4   0   6     4694.77     5263.28    210.45 o 
   5   0   6      669.66      870.38    182.41 o 
   6   0   6      237.09      140.63    221.28 o 
   7   0   6      285.73       89.29    253.90 o 
   8   0   6     1363.54     2038.06    329.51 o 
   9   0   6      339.45      136.30    353.71 o 
  -9   1   6      131.29       52.98    333.75 o 
  -8   1   6      246.16      445.99    301.66 o 
  -7   1   6      249.30      150.45    255.39 o 
  -6   1   6     5731.03     6230.28    312.49 o 
  -5   1   6       26.19      129.90    160.89 o 
  -4   1   6     1851.89     1374.79    163.38 o 
  -3   1   6      724.28      968.21    136.19 o 
  -2   1   6    20922.25    21665.48    313.17 o 
  -1   1   6      269.55      264.22     85.90 o 
   0   1   6     1018.93      984.66     69.01 o 
   1   1   6      223.38       73.58    111.79 o 
   2   1   6    28800.55    25665.40    322.61 o 
   3   1   6      216.12      178.44     39.41 o 
   4   1   6      212.33      204.55    134.52 o 
   5   1   6     3462.21     4026.90    229.39 o 
   6   1   6     7736.29     7958.38    316.23 o 
   7   1   6      426.61      426.86    238.06 o 
   8   1   6      490.40      535.57    292.03 o 
   9   1   6     1173.86      622.58    356.68 o 
  -9   2   6       88.62      102.48    347.16 o 
  -8   2   6        1.43      250.57    279.52 o 
  -7   2   6      192.96      312.92    247.89 o 
  -6   2   6      359.00      138.27    221.72 o 
  -5   2   6      887.67     1225.91    181.74 o 
  -4   2   6      367.62      303.80    147.97 o 
  -3   2   6      257.98      431.52    116.42 o 
  -2   2   6        2.75       25.91     96.66 o 
  -1   2   6      284.11      265.03     97.14 o 
   0   2   6       73.11       69.52     20.88 o 
   1   2   6     1473.72     1287.94    126.82 o 
   2   2   6     1656.56     1666.51    136.28 o 
   3   2   6       34.12       15.96    101.97 o 
   4   2   6     1281.92     1258.93    155.33 o 
   5   2   6      168.47      163.04    164.89 o 
   6   2   6      641.87      947.02    207.46 o 
   7   2   6      101.50      115.60    223.28 o 
   8   2   6       13.68      287.76    287.76 o 
   9   2   6       16.01       56.03    311.69 o 
  -9   3   6      165.03      354.67    354.67 o 
  -8   3   6      133.31       42.50    298.70 o 
  -7   3   6      422.71      369.36    247.43 o 
  -6   3   6     3503.26     3532.65    274.39 o 
  -5   3   6      576.93      753.47    189.20 o 
  -4   3   6       50.58      144.07    134.59 o 
  -3   3   6      976.43      825.14    127.77 o 
  -2   3   6    14877.79    16410.63    263.47 o 
  -1   3   6       19.14       40.68     99.09 o 
   0   3   6      193.36      282.18     77.66 o 
   1   3   6     1416.19     1763.16    144.00 o 
   2   3   6    13044.19    12726.28    246.97 o 
   3   3   6     1725.68     1770.20    138.76 o 
   4   3   6      855.95      760.72    142.07 o 
   5   3   6     3078.80     3169.44    216.75 o 
   6   3   6      908.30      852.75    208.72 o 
   7   3   6        0.15        8.64    227.57 o 
   8   3   6      913.59     1219.47    274.89 o 
  -9   4   6      120.36        0.00    334.77 o 
  -8   4   6      232.76      239.25    282.45 o 
  -7   4   6     2382.37     2346.95    273.64 o 
  -6   4   6     7395.02     7743.77    330.77 o 
  -5   4   6     8399.13     8641.29    298.25 o 
  -4   4   6     2346.01     2375.21    170.07 o 
  -3   4   6    14373.01    15035.34    274.81 o 
  -2   4   6        6.73       27.54     99.84 o 
  -1   4   6    18219.06    17893.38    352.66 o 
   0   4   6    25676.76    30591.83  13098.84 o 
   1   4   6     1841.50     1854.58    172.03 o 
   2   4   6     1800.09     1934.24    151.98 o 
   3   4   6      411.53      585.52    125.94 o 
   4   4   6     9175.74     8827.96    260.80 o 
   5   4   6      371.13      269.27    174.01 o 
   6   4   6      245.82      364.39    188.71 o 
   7   4   6       30.40      138.45    221.34 o 
   8   4   6      715.18      743.89    281.81 o 
  -9   5   6     1406.25     1430.98    341.59 o 
  -8   5   6        4.97      266.68    284.61 o 
  -7   5   6     4111.17     4232.66    304.74 o 
  -6   5   6    14808.19    16619.05    422.32 o 
  -5   5   6     1654.60     1907.72    189.11 o 
  -4   5   6     2587.08     2797.10    184.38 o 
  -3   5   6      198.42      174.88    107.56 o 
  -2   5   6    60059.01    62529.09    495.92 o 
  -1   5   6     4096.23     3538.39    163.86 o 
   0   5   6       61.22       57.07     90.01 o 
   1   5   6     6418.26     5744.73    222.67 o 
   2   5   6    12751.81    13611.58    299.91 o 
   3   5   6     3240.86     3638.12    190.65 o 
   4   5   6     3818.09     3705.92    212.59 o 
   5   5   6     3754.24     3486.92    224.21 o 
   6   5   6     2227.47     2314.13    227.24 o 
   7   5   6      337.68      612.10    241.29 o 
   8   5   6     1518.42      980.91    295.96 o 
  -9   6   6      270.77      444.59    346.18 o 
  -8   6   6       90.55      121.99    285.01 o 
  -7   6   6      750.97      460.53    242.17 o 
  -6   6   6     2409.88     2486.42    248.05 o 
  -5   6   6     4340.14     3943.11    232.06 o 
  -4   6   6      105.34      186.65    132.72 o 
  -3   6   6     4383.21     4438.62    171.40 o 
  -2   6   6      528.47      393.27    104.39 o 
  -1   6   6    10705.34    10803.94    287.37 o 
   0   6   6     2995.74     3953.94   1121.33 o 
   1   6   6     3521.61     3473.84    208.12 o 
   2   6   6      884.13      953.81    144.69 o 
   3   6   6     3631.06     4100.89    202.97 o 
   4   6   6     3280.76     3433.55    212.74 o 
   5   6   6      520.34      565.80    177.98 o 
   6   6   6      551.34      447.55    208.85 o 
   7   6   6        0.30       34.35    230.19 o 
   8   6   6      827.73     1001.62    264.64 o 
  -9   7   6       60.15      163.46    346.36 o 
  -8   7   6       79.15      229.78    288.04 o 
  -7   7   6       24.02       42.67    240.17 o 
  -6   7   6      330.41      504.52    195.12 o 
  -5   7   6        6.18      131.56    161.45 o 
  -4   7   6       69.52       37.38    132.39 o 
  -3   7   6     2081.34     1821.15    138.33 o 
  -2   7   6      322.71      194.94    115.04 o 
  -1   7   6     1386.96     1607.97    147.63 o 
   0   7   6     4531.38     3840.62    605.15 o 
   1   7   6     1623.60     1491.50    165.39 o 
   2   7   6     2189.01     2179.32    184.02 o 
   3   7   6      424.85      707.00    165.48 o 
   4   7   6     2965.30     3053.40    224.83 o 
   5   7   6      492.02      406.93    199.64 o 
   6   7   6       47.73       39.57    203.52 o 
   7   7   6     1194.09     1515.31    264.02 o 
   8   7   6       94.92      106.71    265.40 o 
  -8   8   6       28.40      355.96    310.79 o 
  -7   8   6      597.52      529.48    261.81 o 
  -6   8   6     1024.92     1142.55    219.62 o 
  -5   8   6      954.10      519.11    188.99 o 
  -4   8   6     1448.43     1292.41    146.32 o 
  -3   8   6     4205.71     4279.72    174.31 o 
  -2   8   6       47.04      234.82    122.96 o 
  -1   8   6     2022.52     2005.03    173.73 o 
   0   8   6     6950.49     5664.32   1264.38 o 
   1   8   6       18.47      147.15    138.34 o 
   2   8   6      667.68      782.64    174.18 o 
   3   8   6       14.47      126.63    162.05 o 
   4   8   6     2117.37     2147.50    211.73 o 
   5   8   6      114.31      239.91    201.88 o 
   6   8   6        0.81      239.60    239.60 o 
   7   8   6        5.26       82.20    248.47 o 
   8   8   6       57.06        0.00    277.00 o 
  -8   9   6       77.93       22.57    325.57 o 
  -7   9   6     1223.53     1422.50    280.89 o 
  -6   9   6     2653.11     2372.13    252.45 o 
  -5   9   6     1863.24     1828.76    180.05 o 
  -4   9   6      270.39      437.36    136.17 o 
  -3   9   6      209.80      158.42    122.90 o 
  -2   9   6    14332.74    14404.83    295.46 o 
  -1   9   6       96.66       37.61    144.62 o 
   0   9   6      363.04      402.27    119.00 o 
   1   9   6     1312.09      903.23    183.33 o 
   2   9   6    10915.27    11151.33    340.16 o 
   3   9   6     1295.28     1356.87    196.33 o 
   4   9   6      503.59      532.76    204.03 o 
   5   9   6     4082.07     4397.29    273.34 o 
   6   9   6      940.85     1198.22    249.50 o 
   7   9   6      213.68      161.56    248.93 o 
  -8  10   6      232.52      326.34    317.73 o 
  -7  10   6      682.40      747.17    284.87 o 
  -6  10   6     1757.94     2131.37    263.88 o 
  -5  10   6     3607.59     3040.21    220.64 o 
  -4  10   6       21.02       61.14    132.94 o 
  -3  10   6     4992.57     4972.80    193.89 o 
  -2  10   6      927.38      720.62    158.30 o 
  -1  10   6     9204.58    10000.97    286.49 o 
   0  10   6     3508.61     3000.10    208.65 o 
   1  10   6     7343.19     6482.29    279.78 o 
   2  10   6     2693.33     2744.88    235.71 o 
   3  10   6     2639.76     2840.76    263.85 o 
   4  10   6     7906.61     8150.47    348.46 o 
   5  10   6      158.15      275.42    235.07 o 
   6  10   6     2124.87     1833.48    297.10 o 
   7  10   6       43.31       79.23    255.61 o 
  -7  11   6     1323.67     1428.99    329.29 o 
  -6  11   6     2153.78     1913.33    245.03 o 
  -5  11   6      649.08      458.14    202.96 o 
  -4  11   6     6252.02     6144.52    232.43 o 
  -3  11   6      240.24      163.42    144.25 o 
  -2  11   6     8592.91     7517.59    258.36 o 
  -1  11   6     1153.94     1142.35    179.59 o 
   0  11   6     7102.69     6129.53    862.02 o 
   1  11   6     1772.44     1491.21    200.74 o 
   2  11   6     2757.36     2551.11    227.24 o 
   3  11   6     3427.69     4170.52    281.26 o 
   4  11   6      201.47      303.65    228.80 o 
   5  11   6     1476.04     1402.47    263.60 o 
   6  11   6        4.17       19.66    260.51 o 
   7  11   6      828.84      999.26    284.02 o 
  -7  12   6      274.10        0.00    326.80 o 
  -6  12   6      273.63      460.02    260.93 o 
  -5  12   6     3003.30     3224.90    272.63 o 
  -4  12   6      134.04      180.05    180.05 o 
  -3  12   6     3728.92     3942.37    212.34 o 
  -2  12   6     1794.98     2032.23    187.16 o 
  -1  12   6     4581.06     4006.63    240.69 o 
   0  12   6     1889.77     1984.69    146.58 o 
   1  12   6      798.43      640.76    198.10 o 
   2  12   6     3434.61     3307.44    262.24 o 
   3  12   6       36.22       96.88    202.46 o 
   4  12   6      721.05      562.40    242.24 o 
   5  12   6       70.94      553.26    243.51 o 
   6  12   6      606.05      370.33    276.03 o 
  -6  13   6        8.56       20.65    272.34 o 
  -5  13   6       13.82      257.26    244.57 o 
  -4  13   6     2624.19     2829.68    256.94 o 
  -3  13   6      196.88      117.97    173.98 o 
  -2  13   6       21.77      166.62    166.62 o 
  -1  13   6      419.99      350.64    178.41 o 
   0  13   6     1391.82     1270.58    153.39 o 
   1  13   6      102.59      311.75    187.26 o 
   2  13   6      455.11      383.47    222.07 o 
   3  13   6      826.14      891.51    241.58 o 
   4  13   6      343.97      776.44    237.62 o 
   5  13   6       93.29      152.66    279.02 o 
   6  13   6      492.73      429.31    289.13 o 
  -6  14   6       71.93      140.22    298.35 o 
  -5  14   6       78.71       65.64    257.00 o 
  -4  14   6      121.52      430.46    216.96 o 
  -3  14   6       59.75       37.18    204.90 o 
  -2  14   6      176.82       20.50    180.59 o 
  -1  14   6        5.64       21.54    178.42 o 
   0  14   6       78.82      160.05    140.15 o 
   1  14   6        0.84      331.17    192.59 o 
   2  14   6      151.21      110.72    216.21 o 
   3  14   6        1.09        9.35    234.07 o 
   4  14   6       80.77       61.27    255.28 o 
   5  14   6       24.47      201.60    271.11 o 
  -5  15   6       43.34      268.25    268.25 o 
  -4  15   6      205.72       26.26    238.15 o 
  -3  15   6        3.73      215.15    215.15 o 
  -2  15   6      798.79      691.04    219.02 o 
  -1  15   6       37.11       38.01    198.47 o 
   0  15   6      368.19      579.42    339.64 o 
   1  15   6       26.00       71.91    195.35 o 
   2  15   6      562.74      342.06    220.05 o 
   3  15   6      140.41      419.31    232.73 o 
   4  15   6      246.99       20.79    261.35 o 
  -4  16   6       94.87      236.56    262.06 o 
  -3  16   6      310.06      104.08    232.70 o 
  -2  16   6       16.39       67.89    220.64 o 
  -1  16   6      665.59      282.75    228.48 o 
   0  16   6        3.59      154.42    134.62 o 
   1  16   6      518.68      539.19    207.73 o 
   2  16   6       99.05      193.98    223.47 o 
   3  16   6      490.38      398.56    249.10 o 
  -3  17   6      217.99       27.63    245.31 o 
  -2  17   6       17.47      186.42    223.87 o 
  -1  17   6        7.00      189.21    229.45 o 
   0  17   6      593.82      957.72    157.43 o 
   1  17   6       11.36      167.96    212.57 o 
   2  17   6       65.78      196.61    249.57 o 
  -9   1   7      260.98      999.38    328.87 o 
  -8   1   7       25.16      360.31    293.30 o 
  -7   1   7      817.60      653.79    275.40 o 
  -6   1   7     2024.13     1650.95    255.96 o 
  -5   1   7      252.35      543.46    176.01 o 
  -4   1   7      379.18      491.08    160.58 o 
  -3   1   7        7.73      132.66    132.66 o 
  -2   1   7    25423.11    23252.62    349.10 o 
  -1   1   7      142.43      354.18     95.36 o 
   0   1   7     3070.72     2896.98     99.59 o 
   1   1   7     8155.91     9128.58    275.55 o 
   2   1   7    12084.82    11082.15    246.82 o 
   3   1   7     4322.38     4065.82    188.16 o 
   4   1   7     1652.69     1844.21    171.00 o 
   5   1   7     6646.99     7803.02    286.85 o 
   6   1   7      124.02      211.89    211.89 o 
   7   1   7      461.22      123.02    265.06 o 
   8   1   7      920.96      808.85    311.33 o 
  -9   2   7      949.77      680.20    356.71 o 
  -8   2   7      295.65        0.00    308.05 o 
  -7   2   7     2424.84     2126.43    286.25 o 
  -6   2   7     5954.93     5606.99    312.22 o 
  -5   2   7     9240.37    10453.79    331.90 o 
  -4   2   7     6164.28     6469.93    254.71 o 
  -3   2   7     9326.06     9550.43    283.84 o 
  -2   2   7     6947.32     6753.73    188.59 o 
  -1   2   7     8771.83     8317.96    218.29 o 
   0   2   7    38455.15    38318.47   2579.29 o 
   1   2   7     3931.25     4048.83    214.79 o 
   2   2   7      827.09      885.10    136.48 o 
   3   2   7     1675.23     1367.53    149.47 o 
   4   2   7    14027.56    15419.68    336.63 o 
   5   2   7      362.22      518.93    175.76 o 
   6   2   7      383.59      234.95    203.56 o 
   7   2   7      153.81       26.14    239.15 o 
   8   2   7     1269.05     1289.01    306.35 o 
  -9   3   7     1430.68     1163.77    358.35 o 
  -8   3   7     1201.73     1656.60    305.91 o 
  -7   3   7     1188.54     1398.41    250.26 o 
  -6   3   7    12835.39    14035.88    413.52 o 
  -5   3   7      532.06      904.72    200.08 o 
  -4   3   7     2893.12     3069.67    203.94 o 
  -3   3   7     7553.59     8493.43    241.29 o 
  -2   3   7    16032.42    17956.48    296.56 o 
  -1   3   7    16560.31    17079.79    328.53 o 
   0   3   7      928.20      627.57    229.44 o 
   1   3   7    13637.33    13321.88    345.88 o 
   2   3   7     3086.81     3258.30    184.10 o 
   3   3   7     3724.82     3764.38    190.33 o 
   4   3   7     5346.15     5549.39    234.27 o 
   5   3   7     6544.69     5783.39    256.73 o 
   6   3   7      368.57      726.81    197.37 o 
   7   3   7      520.72      211.84    228.87 o 
   8   3   7     1558.84     1118.24    307.56 o 
  -9   4   7      684.59     1169.35    320.98 o 
  -8   4   7      102.85      103.77    283.10 o 
  -7   4   7     2071.03     2712.76    272.84 o 
  -6   4   7      161.19       46.40    209.32 o 
  -5   4   7     9050.37     9785.99    317.68 o 
  -4   4   7     7534.28     7312.91    248.88 o 
  -3   4   7     2959.91     3616.39    176.71 o 
  -2   4   7     6705.00     7359.28    212.51 o 
  -1   4   7      393.40      456.71    104.61 o 
   0   4   7    25257.24    30611.70  13450.58 o 
   1   4   7      937.21      873.36    145.11 o 
   2   4   7     2738.98     3340.87    185.05 o 
   3   4   7      530.49      435.96    145.64 o 
   4   4   7     4169.82     3730.63    215.25 o 
   5   4   7      438.59      787.52    173.87 o 
   6   4   7      324.52      252.44    198.61 o 
   7   4   7       51.02      306.47    239.39 o 
   8   4   7      304.18      250.53    268.15 o 
  -9   5   7      244.87      197.74    320.50 o 
  -8   5   7      563.97      173.56    288.92 o 
  -7   5   7      191.06      210.21    249.28 o 
  -6   5   7      885.01      925.14    211.14 o 
  -5   5   7       48.80       43.47    177.79 o 
  -4   5   7     5026.09     4616.59    214.20 o 
  -3   5   7      319.45      215.95    125.07 o 
  -2   5   7      753.57      732.46    130.41 o 
  -1   5   7     5946.37     6235.61    234.08 o 
   0   5   7     3213.07     3277.22   1437.06 o 
   1   5   7     1929.78     1789.17    181.58 o 
   2   5   7     1079.25     1045.98    155.09 o 
   3   5   7     4072.32     3790.11    214.78 o 
   4   5   7        3.74       59.85    157.11 o 
   5   5   7        1.28       74.22    179.05 o 
   6   5   7     1194.80     1121.04    230.15 o 
   7   5   7      147.80      247.71    247.71 o 
   8   5   7        9.53       96.81    258.46 o 
  -9   6   7        7.24       57.32    311.59 o 
  -8   6   7      334.61      558.97    271.76 o 
  -7   6   7       31.52      231.75    213.69 o 
  -6   6   7     1398.39     1120.12    227.67 o 
  -5   6   7        2.94      166.56    166.56 o 
  -4   6   7     2230.86     2232.66    175.19 o 
  -3   6   7      699.22      513.28    135.36 o 
  -2   6   7     5004.81     5483.71    196.73 o 
  -1   6   7     1670.17     2057.96    163.60 o 
   0   6   7     2198.37     2073.71    628.71 o 
   1   6   7      267.29      265.39    141.03 o 
   2   6   7     7190.34     6865.20    264.27 o 
   3   6   7      631.26      526.80    163.42 o 
   4   6   7      878.18      682.08    182.98 o 
   5   6   7      754.73      563.64    205.14 o 
   6   6   7       13.66      434.99    205.36 o 
   7   6   7      263.18      248.16    253.69 o 
   8   6   7      621.68      509.86    291.10 o 
  -8   7   7       56.27       68.94    286.59 o 
  -7   7   7      541.08      304.05    252.58 o 
  -6   7   7     3411.43     3386.37    257.08 o 
  -5   7   7      355.19      224.81    166.71 o 
  -4   7   7      195.55      334.88    135.97 o 
  -3   7   7      282.95      181.81    119.97 o 
  -2   7   7     9831.16    10481.97    247.95 o 
  -1   7   7      138.73      280.04    132.25 o 
   0   7   7      202.62       41.92    101.30 o 
   1   7   7      540.04      804.42    163.61 o 
   2   7   7    12693.91    11989.87    338.05 o 
   3   7   7       66.25      293.96    159.96 o 
   4   7   7       44.30      253.05    169.68 o 
   5   7   7     3762.18     3596.90    260.27 o 
   6   7   7     2067.81     2272.84    256.30 o 
   7   7   7      317.93      675.67    249.56 o 
  -8   8   7       72.24       78.70    272.13 o 
  -7   8   7       19.13      159.13    227.33 o 
  -6   8   7     2701.26     2600.78    244.22 o 
  -5   8   7     1128.67      903.11    174.60 o 
  -4   8   7       69.78       98.65    136.93 o 
  -3   8   7     2168.84     1843.71    156.70 o 
  -2   8   7     4596.99     4770.35    199.97 o 
  -1   8   7     8058.16     8045.10    276.45 o 
   0   8   7     2294.99     1943.65    227.51 o 
   1   8   7     5683.59     5648.25    241.87 o 
   2   8   7      339.51      349.76    157.23 o 
   3   8   7     3049.85     3188.60    236.27 o 
   4   8   7     5683.61     6322.09    285.19 o 
   5   8   7       69.60       39.87    205.23 o 
   6   8   7     1230.10      841.77    260.91 o 
   7   8   7       11.33       94.63    256.98 o 
  -8   9   7      116.36      595.17    254.94 o 
  -7   9   7      390.72      453.26    231.88 o 
  -6   9   7      125.54       13.91    207.79 o 
  -5   9   7      470.26      601.00    179.17 o 
  -4   9   7      834.27      553.09    149.04 o 
  -3   9   7      606.37      559.58    135.17 o 
  -2   9   7     3327.73     3508.46    196.54 o 
  -1   9   7       54.14       38.67    151.92 o 
   0   9   7     5389.20     4768.25   1292.70 o 
   1   9   7      291.00      561.45    162.89 o 
   2   9   7     1893.66     2061.43    212.66 o 
   3   9   7     3883.76     3809.02    257.12 o 
   4   9   7      674.45      588.81    217.25 o 
   5   9   7      824.61      656.52    242.50 o 
   6   9   7       20.29      338.23    242.15 o 
   7   9   7     1131.73      966.93    289.43 o 
  -7  10   7        4.91       94.10    234.40 o 
  -6  10   7       51.95      150.16    198.39 o 
  -5  10   7      162.13      228.16    172.03 o 
  -4  10   7      813.97      939.46    156.34 o 
  -3  10   7       21.67      141.59    141.59 o 
  -2  10   7      187.97      183.46    147.07 o 
  -1  10   7      248.72      531.15    151.12 o 
   0  10   7     1027.19      964.28    239.81 o 
   1  10   7       55.95      171.37    171.37 o 
   2  10   7      899.57      807.38    188.87 o 
   3  10   7      539.54      607.20    197.45 o 
   4  10   7       57.96       83.87    216.83 o 
   5  10   7       64.05       71.58    233.60 o 
   6  10   7      157.95      124.63    256.99 o 
   7  10   7        0.39      273.71    273.71 o 
  -7  11   7       49.44      282.64    282.64 o 
  -6  11   7      695.13      288.85    208.87 o 
  -5  11   7      100.73       56.26    175.89 o 
  -4  11   7       25.69       97.51    151.31 o 
  -3  11   7       51.67      358.65    132.21 o 
  -2  11   7     2925.04     2684.08    199.77 o 
  -1  11   7       90.80       42.48    162.98 o 
   0  11   7      199.08        6.47    114.57 o 
   1  11   7     1605.32     1362.36    205.31 o 
   2  11   7     1426.08     1435.33    214.44 o 
   3  11   7       11.30      227.20    206.16 o 
   4  11   7     1143.78     1088.67    251.46 o 
   5  11   7      576.50      489.82    254.86 o 
   6  11   7       32.44      265.63    265.63 o 
  -7  12   7      298.51       83.04    295.36 o 
  -6  12   7      568.00      389.70    228.12 o 
  -5  12   7      684.12      678.59    197.01 o 
  -4  12   7      364.83      468.55    171.04 o 
  -3  12   7      889.24      819.80    154.30 o 
  -2  12   7       84.09      226.92    147.86 o 
  -1  12   7      857.98      846.30    176.14 o 
   0  12   7     2328.04     1819.24    208.41 o 
   1  12   7      502.29      349.40    165.99 o 
   2  12   7       40.82      202.71    184.95 o 
   3  12   7       50.61      106.45    204.63 o 
   4  12   7     1004.89     1284.15    248.12 o 
   5  12   7       27.61       59.34    250.24 o 
   6  12   7       66.88      187.90    262.68 o 
  -6  13   7      671.69      708.00    262.65 o 
  -5  13   7        1.23       42.35    208.17 o 
  -4  13   7      651.11      298.45    174.82 o 
  -3  13   7      142.70       86.50    163.02 o 
  -2  13   7      900.09      879.39    165.78 o 
  -1  13   7      637.99      793.38    178.91 o 
   0  13   7      162.02      183.16    237.55 o 
   1  13   7      445.04      252.39    176.09 o 
   2  13   7      135.46       26.18    198.34 o 
   3  13   7     1088.56      597.02    240.62 o 
   4  13   7       30.12      238.56    238.56 o 
   5  13   7      489.79      635.82    242.44 o 
  -5  14   7      641.46     1013.89    251.44 o 
  -4  14   7      239.03      270.09    173.11 o 
  -3  14   7       50.57      173.36    173.36 o 
  -2  14   7       34.57       31.61    170.70 o 
  -1  14   7      686.07      897.81    178.47 o 
   0  14   7        9.95       31.53    140.53 o 
   1  14   7      180.69      141.36    176.69 o 
   2  14   7      266.41       98.28    211.98 o 
   3  14   7      649.16      567.67    224.54 o 
   4  14   7      148.22      263.70    263.70 o 
  -5  15   7       83.26      120.70    243.91 o 
  -4  15   7       59.29      133.59    224.92 o 
  -3  15   7      317.64      230.44    188.06 o 
  -2  15   7        1.42       26.11    170.37 o 
  -1  15   7       76.95       14.22    178.83 o 
   0  15   7     1235.45      937.14    145.91 o 
   1  15   7      523.91      557.83    184.77 o 
   2  15   7       17.32      217.90    217.90 o 
   3  15   7      121.12      212.02    224.10 o 
   4  15   7      617.37      735.67    268.44 o 
  -3  16   7      212.44      323.69    186.06 o 
  -2  16   7      145.14       34.99    174.31 o 
  -1  16   7        0.82        7.17    175.62 o 
   0  16   7     1056.01      868.20    322.22 o 
   1  16   7        0.66       33.94    205.33 o 
   2  16   7        0.07       18.13    210.66 o 
   3  16   7      186.47      273.12    232.59 o 
  -2  17   7      554.58      620.78    193.32 o 
  -1  17   7      405.89      500.34    190.11 o 
   0  17   7       51.05       24.79    128.78 o 
   1  17   7      549.82      658.46    202.96 o 
  -9   0   8      395.79       53.23    341.00 o 
  -8   0   8       27.91      363.19    294.86 o 
  -7   0   8      369.89      101.08    259.56 o 
  -6   0   8    13631.13    12931.59    425.09 o 
  -5   0   8     7893.73     7948.90    334.27 o 
  -4   0   8     3634.43     3232.12    231.81 o 
  -3   0   8    15219.91    15166.66    344.84 o 
  -2   0   8     4786.96     4307.44    193.90 o 
  -1   0   8    35404.56    33158.88    378.13 o 
   0   0   8    47228.62    45399.84    345.23 o 
   1   0   8     9932.46     9259.79    313.31 o 
   2   0   8     1124.76     1139.92    138.40 o 
   3   0   8      271.09      416.36    138.19 o 
   4   0   8    32176.32    36534.73    506.94 o 
   5   0   8      338.65      709.97    211.74 o 
   6   0   8      695.53      761.68    233.38 o 
   7   0   8      950.53      883.92    278.12 o 
   8   0   8     3071.65     2636.56    346.57 o 
  -9   1   8      349.98      258.57    338.22 o 
  -8   1   8      536.94      523.81    294.41 o 
  -7   1   8     1185.41     1315.21    282.97 o 
  -6   1   8     3692.08     4119.46    281.42 o 
  -5   1   8     1954.69     2280.02    234.27 o 
  -4   1   8     4341.33     4568.82    245.28 o 
  -3   1   8      830.70      670.86    153.20 o 
  -2   1   8    18214.06    17309.44    329.95 o 
  -1   1   8       11.57       68.54    107.54 o 
   0   1   8     2835.51     2647.15    287.93 o 
   1   1   8     6918.23     7329.18    277.61 o 
   2   1   8     7286.80     8197.86    241.58 o 
   3   1   8     4162.20     4130.68    195.56 o 
   4   1   8       16.47      171.52    171.52 o 
   5   1   8     3684.85     3460.19    248.71 o 
   6   1   8       20.14      110.83    216.85 o 
   7   1   8      258.71      109.27    257.58 o 
   8   1   8     1287.97     1121.37    309.76 o 
  -9   2   8       96.47       37.74    324.33 o 
  -8   2   8        8.26      176.34    305.33 o 
  -7   2   8        4.13      244.37    244.37 o 
  -6   2   8      487.59      611.52    221.63 o 
  -5   2   8       40.50      298.37    189.78 o 
  -4   2   8        3.51      221.74    154.55 o 
  -3   2   8       19.86       65.95    136.23 o 
  -2   2   8     2693.96     2315.14    168.94 o 
  -1   2   8      575.50      632.07    135.04 o 
   0   2   8       66.66        6.69    124.35 o 
   1   2   8     1678.63     1573.88    177.16 o 
   2   2   8      254.01       65.25    132.61 o 
   3   2   8     1742.11     1598.44    171.58 o 
   4   2   8     1473.93     1549.26    175.76 o 
   5   2   8       50.92       26.93    188.56 o 
   6   2   8      920.88      911.26    234.89 o 
   7   2   8       57.93       62.67    239.27 o 
   8   2   8      674.07     1020.60    283.34 o 
  -9   3   8        2.03      108.53    341.42 o 
  -8   3   8       85.46      204.54    293.17 o 
  -7   3   8       38.86      132.12    243.92 o 
  -6   3   8     1120.89     1242.33    248.24 o 
  -5   3   8       41.22      226.29    189.30 o 
  -4   3   8      187.99      200.19    165.59 o 
  -3   3   8     1234.75     1358.81    162.90 o 
  -2   3   8      979.06     1001.39    136.28 o 
  -1   3   8     4666.86     5084.67    213.46 o 
   0   3   8     1456.38     1506.39    512.54 o 
   1   3   8     6263.69     6494.97    251.21 o 
   2   3   8      624.58      700.32    147.27 o 
   3   3   8      398.39      389.34    144.95 o 
   4   3   8     3513.22     3645.82    220.65 o 
   5   3   8      168.78       60.81    188.87 o 
   6   3   8      145.53       69.82    205.74 o 
   7   3   8      257.47      522.64    236.62 o 
   8   3   8      492.37      646.33    276.08 o 
  -9   4   8      959.22      223.59    349.96 o 
  -8   4   8      679.80      876.59    300.88 o 
  -7   4   8     1305.44      979.10    268.50 o 
  -6   4   8     1846.31     1723.23    247.53 o 
  -5   4   8     2660.25     2536.02    230.08 o 
  -4   4   8    13420.21    14721.91    337.50 o 
  -3   4   8     1392.29     1564.34    166.02 o 
  -2   4   8     1601.01     1610.46    157.05 o 
  -1   4   8     1260.81     1557.99    167.00 o 
   0   4   8    15513.42    19488.07   8091.32 o 
   1   4   8        6.80       33.62    138.55 o 
   2   4   8     1580.71     1474.56    164.83 o 
   3   4   8       64.13        0.00    141.88 o 
   4   4   8     6829.65     6865.03    271.36 o 
   5   4   8      158.42       83.92    194.61 o 
   6   4   8      124.42       39.81    209.25 o 
   7   4   8      381.48      675.85    222.83 o 
   8   4   8     1007.05     1267.57    295.37 o 
  -9   5   8       91.77      170.91    306.81 o 
  -8   5   8     1800.11     1695.67    293.82 o 
  -7   5   8       21.35      250.91    250.91 o 
  -6   5   8     3971.95     3542.51    279.42 o 
  -5   5   8     1476.92     1733.15    212.71 o 
  -4   5   8     1290.26     1275.09    172.70 o 
  -3   5   8     2781.83     2940.01    179.85 o 
  -2   5   8     2821.41     2788.46    172.61 o 
  -1   5   8      277.92      291.73     78.61 o 
   0   5   8     1303.32     1270.42    514.54 o 
   1   5   8     4089.88     4081.62    219.24 o 
   2   5   8     1538.36     1532.40    175.25 o 
   3   5   8      934.71      907.94    163.65 o 
   4   5   8      385.53      330.81    178.06 o 
   5   5   8     2050.86     1810.09    235.21 o 
   6   5   8        9.09      372.53    219.62 o 
   7   5   8      217.45       54.02    253.63 o 
  -8   6   8       18.61      138.63    268.41 o 
  -7   6   8     1186.92      997.34    250.06 o 
  -6   6   8     1403.59     1876.71    221.23 o 
  -5   6   8     3502.12     4053.92    244.11 o 
  -4   6   8     1579.39     1366.52    175.68 o 
  -3   6   8     1553.59     1752.67    157.32 o 
  -2   6   8      146.80        4.97    128.35 o 
  -1   6   8     3034.25     2992.95    217.56 o 
   0   6   8     6066.92     5570.09   2018.99 o 
   1   6   8      660.05      692.64    162.03 o 
   2   6   8       95.76      261.56    158.27 o 
   3   6   8      111.71       46.35    171.29 o 
   4   6   8     3847.19     3810.30    245.67 o 
   5   6   8      229.46      158.06    202.28 o 
   6   6   8      446.77      619.47    234.75 o 
   7   6   8      360.91       92.37    261.56 o 
  -8   7   8      244.61      328.79    280.22 o 
  -7   7   8       94.64      118.20    240.98 o 
  -6   7   8      497.25      604.62    209.46 o 
  -5   7   8      368.21       73.69    179.69 o 
  -4   7   8     2901.80     3081.31    189.54 o 
  -3   7   8        6.15      155.01    131.04 o 
  -2   7   8     2115.47     2522.69    179.11 o 
  -1   7   8      868.68      942.33    183.24 o 
   0   7   8     2394.73     2836.62    811.89 o 
   1   7   8     1209.59     1098.58    182.71 o 
   2   7   8        0.17      112.41    163.61 o 
   3   7   8     2619.62     3196.14    234.06 o 
   4   7   8       88.22      240.32    183.88 o 
   5   7   8      200.03      238.28    221.12 o 
   6   7   8       85.32      105.09    225.20 o 
   7   7   8      275.59      409.34    274.72 o 
  -8   8   8      407.83      190.27    256.07 o 
  -7   8   8      186.26      124.93    229.05 o 
  -6   8   8      410.58       49.71    217.08 o 
  -5   8   8        3.60      133.63    178.69 o 
  -4   8   8     3554.22     3246.97    203.49 o 
  -3   8   8        7.52       23.65    130.42 o 
  -2   8   8     1565.57     1468.86    167.43 o 
  -1   8   8      793.07     1193.34    162.90 o 
   0   8   8     1768.35     1830.44    541.50 o 
   1   8   8      279.62       28.43    162.68 o 
   2   8   8     1390.57     1570.00    205.03 o 
   3   8   8      101.91       58.64    181.07 o 
   4   8   8      343.38      347.95    209.96 o 
   5   8   8        4.39      209.15    219.75 o 
   6   8   8      580.79      308.96    260.78 o 
   7   8   8      106.17      265.99    265.99 o 
  -8   9   8      466.62      367.31    259.32 o 
  -7   9   8       23.31      251.62    251.62 o 
  -6   9   8     1507.26     1420.30    233.72 o 
  -5   9   8      996.03      982.48    177.09 o 
  -4   9   8     1015.45      891.00    159.72 o 
  -3   9   8     3680.79     3010.86    192.15 o 
  -2   9   8     2331.49     2476.58    181.47 o 
  -1   9   8     3393.87     4060.88    218.61 o 
   0   9   8      480.16      198.91    113.27 o 
   1   9   8     6706.61     6050.17    276.83 o 
   2   9   8       10.56      372.53    167.48 o 
   3   9   8      973.70     1043.81    212.66 o 
   4   9   8     1852.95     2330.38    260.03 o 
   5   9   8      842.92     1247.43    254.34 o 
   6   9   8      101.62       75.91    254.29 o 
  -7  10   8     1480.95     1354.50    249.55 o 
  -6  10   8      270.01      148.07    207.15 o 
  -5  10   8     2918.57     2241.72    227.19 o 
  -4  10   8     2770.33     2634.94    190.83 o 
  -3  10   8     1397.41     1076.22    157.58 o 
  -2  10   8      894.86      698.32    159.58 o 
  -1  10   8      838.88     1075.42    181.51 o 
   0  10   8     9237.14     8056.46   1697.47 o 
   1  10   8       37.73      172.05    172.05 o 
   2  10   8      566.57      401.42    200.71 o 
   3  10   8      587.20      326.72    202.55 o 
   4  10   8     2241.17     2401.74    265.88 o 
   5  10   8      287.60      635.77    246.91 o 
   6  10   8        4.45      282.66    282.66 o 
  -7  11   8       96.74       41.19    235.68 o 
  -6  11   8     1297.14     1255.77    228.75 o 
  -5  11   8      596.77      400.26    191.70 o 
  -4  11   8     1005.36      711.79    166.64 o 
  -3  11   8     1869.85     1811.15    171.06 o 
  -2  11   8        8.44      146.51    146.51 o 
  -1  11   8     2515.32     2653.99    211.87 o 
   0  11   8      195.52       52.44    110.53 o 
   1  11   8     1213.71      849.09    195.11 o 
   2  11   8      908.80     1250.07    198.40 o 
   3  11   8      915.80      868.26    212.06 o 
   4  11   8      457.19       36.39    247.86 o 
   5  11   8      126.21       67.65    252.24 o 
   6  11   8      361.97      379.66    269.44 o 
  -6  12   8      578.85      699.85    220.71 o 
  -5  12   8      987.11     1130.64    182.11 o 
  -4  12   8      165.70      170.43    170.43 o 
  -3  12   8       11.19      178.99    147.14 o 
  -2  12   8     1817.89     1539.87    191.19 o 
  -1  12   8       36.05       62.51    161.73 o 
   0  12   8       15.51       14.06    112.58 o 
   1  12   8      263.98      171.50    165.82 o 
   2  12   8      156.31       25.33    186.11 o 
   3  12   8       18.39       70.21    209.65 o 
   4  12   8       47.32      243.60    226.20 o 
   5  12   8      115.65       60.02    261.05 o 
  -6  13   8       27.31      173.45    200.88 o 
  -5  13   8      112.95      163.34    181.29 o 
  -4  13   8       50.52      335.78    158.05 o 
  -3  13   8      114.17      118.77    146.13 o 
  -2  13   8      405.03      299.45    167.10 o 
  -1  13   8      402.01      450.64    169.65 o 
   0  13   8       70.80       44.41    119.05 o 
   1  13   8        2.56       23.36    173.46 o 
   2  13   8      533.95      399.93    197.63 o 
   3  13   8       54.89      235.67    207.38 o 
   4  13   8        0.42      173.18    241.89 o 
   5  13   8      138.01      687.64    247.51 o 
  -5  14   8       51.65       68.17    183.68 o 
  -4  14   8      157.42       55.50    173.16 o 
  -3  14   8      160.54      168.07    168.07 o 
  -2  14   8      270.26      533.92    156.88 o 
  -1  14   8      134.25      256.55    174.60 o 
   0  14   8      292.65      178.53    121.42 o 
   1  14   8      330.03      207.97    182.51 o 
   2  14   8        2.92      204.68    204.68 o 
   3  14   8       90.10      239.39    224.94 o 
   4  14   8      673.58      718.70    241.38 o 
  -4  15   8      577.84      463.11    171.58 o 
  -3  15   8       27.43      122.44    170.34 o 
  -2  15   8      485.81      483.42    101.39 o 
  -1  15   8      104.95      176.07    176.07 o 
   0  15   8      331.02      230.46    118.65 o 
   1  15   8      286.05       80.57    184.27 o 
   2  15   8      171.45       86.97    205.70 o 
   3  15   8      376.63      186.15    244.48 o 
  -3  16   8      468.99      413.66    172.85 o 
  -2  16   8      293.95       44.77    174.28 o 
  -1  16   8      824.45      678.83    181.41 o 
   0  16   8      341.81      269.39    276.35 o 
   1  16   8       91.96      320.51    184.11 o 
   2  16   8      914.67     1057.93    222.39 o 
  -9   1   9       13.07      218.52    347.74 o 
  -8   1   9     1112.25     1082.20    293.10 o 
  -7   1   9      141.68      203.78    274.88 o 
  -6   1   9     1430.24     1913.09    265.05 o 
  -5   1   9     1337.73     1507.15    221.67 o 
  -4   1   9     3772.28     4139.50    250.60 o 
  -3   1   9     4494.29     4007.10    236.54 o 
  -2   1   9      167.63       54.17    141.77 o 
  -1   1   9     3117.33     2555.23    183.74 o 
   0   1   9      893.19      794.76    105.77 o 
   1   1   9     3334.66     3247.87    235.87 o 
   2   1   9     1179.72     1401.54    172.34 o 
   3   1   9       79.51       22.24    141.45 o 
   4   1   9     1442.62     1738.28    194.36 o 
   5   1   9      167.35      315.14    200.38 o 
   6   1   9       18.40        8.56    237.96 o 
   7   1   9      113.00      659.49    264.55 o 
  -9   2   9     1973.07     1143.16    357.38 o 
  -8   2   9     1227.37     1237.64    327.67 o 
  -7   2   9     2048.68     1920.59    307.53 o 
  -6   2   9      964.17      753.48    241.30 o 
  -5   2   9     4050.62     4096.92    271.10 o 
  -4   2   9    19438.87    19334.08    430.03 o 
  -3   2   9      366.15      276.80    162.83 o 
  -2   2   9       95.96       56.45    150.16 o 
  -1   2   9        3.91       72.42    132.00 o 
   0   2   9    30632.28    29094.08    375.47 o 
   1   2   9      809.65      834.19    175.93 o 
   2   2   9      822.78      943.10    157.55 o 
   3   2   9     2459.35     2448.00    190.75 o 
   4   2   9     7710.26     8124.73    287.46 o 
   5   2   9      285.79      537.98    199.08 o 
   6   2   9      512.09      561.96    258.07 o 
   7   2   9      988.63     1095.43    267.11 o 
  -8   3   9     1552.97     1101.88    304.98 o 
  -7   3   9     1047.40      797.73    275.04 o 
  -6   3   9      440.90      357.19    225.42 o 
  -5   3   9     1963.12     1835.90    238.06 o 
  -4   3   9      672.65      605.25    201.05 o 
  -3   3   9     3914.62     4225.60    224.92 o 
  -2   3   9       31.81      215.58    136.47 o 
  -1   3   9     1333.51     1736.71    182.93 o 
   0   3   9       55.17       39.19    105.51 o 
   1   3   9     2517.19     2449.79    216.52 o 
   2   3   9        4.76      103.58    148.76 o 
   3   3   9      213.56      269.82    163.38 o 
   4   3   9      375.27      128.85    172.40 o 
   5   3   9     1444.20     1934.08    236.35 o 
   6   3   9       15.53       58.29    229.43 o 
   7   3   9        2.48      554.57    248.41 o 
  -8   4   9      674.64      543.79    304.19 o 
  -7   4   9      521.18      447.68    247.32 o 
  -6   4   9      125.43       41.30    213.70 o 
  -5   4   9      521.13      173.11    205.30 o 
  -4   4   9     2714.77     3090.81    224.70 o 
  -3   4   9      224.85      450.81    147.20 o 
  -2   4   9       17.57       25.94    138.99 o 
  -1   4   9      410.42      372.79    169.35 o 
   0   4   9     1158.27     1664.43    753.60 o 
   1   4   9        2.34       14.47    159.31 o 
   2   4   9       31.19       87.68    154.27 o 
   3   4   9       21.21       19.17    162.92 o 
   4   4   9     1895.88     1686.09    217.64 o 
   5   4   9        2.00       30.38    197.02 o 
   6   4   9       22.29       83.82    232.14 o 
   7   4   9      208.36       28.15    266.13 o 
  -8   5   9        5.54      152.29    268.97 o 
  -7   5   9      268.67      397.29    238.18 o 
  -6   5   9       42.41      127.30    204.06 o 
  -5   5   9      429.90      642.41    205.38 o 
  -4   5   9      471.91      555.50    175.37 o 
  -3   5   9      609.45      453.98    154.17 o 
  -2   5   9     1098.53     1077.95    163.75 o 
  -1   5   9      264.82      434.21    172.88 o 
   0   5   9     1107.32     1406.40    592.45 o 
   1   5   9      141.41      325.21    163.85 o 
   2   5   9      721.31      813.03    176.98 o 
   3   5   9      106.37       92.94    158.48 o 
   4   5   9       65.27       97.92    186.52 o 
   5   5   9      474.24      254.80    206.62 o 
   6   5   9       73.92      103.24    235.96 o 
   7   5   9       11.49       85.01    256.83 o 
  -8   6   9      299.83      618.72    270.52 o 
  -7   6   9      267.38      402.78    238.68 o 
  -6   6   9     1627.50     1643.85    236.79 o 
  -5   6   9      604.73      392.25    193.50 o 
  -4   6   9     2269.58     1844.19    204.36 o 
  -3   6   9     1312.17     1375.33    174.21 o 
  -2   6   9     1633.26     1882.35    172.48 o 
  -1   6   9     2865.35     2929.90    235.89 o 
   0   6   9     8001.93     8639.36   3456.05 o 
   1   6   9     3580.94     3062.26    220.10 o 
   2   6   9       25.14      179.33    146.53 o 
   3   6   9        2.06      357.96    176.50 o 
   4   6   9     7921.89     8996.45    332.18 o 
   5   6   9       71.62      288.82    212.17 o 
   6   6   9        5.53      168.35    239.58 o 
   7   6   9      528.79     1033.11    254.66 o 
  -8   7   9      907.47      610.56    283.15 o 
  -7   7   9       30.04      314.30    236.17 o 
  -6   7   9     1222.22     1548.96    230.17 o 
  -5   7   9       14.68      186.62    186.62 o 
  -4   7   9     2688.00     2442.91    218.74 o 
  -3   7   9     1042.78     1083.90    155.16 o 
  -2   7   9     2213.60     2264.57    195.21 o 
  -1   7   9     2576.02     3036.71    220.54 o 
   0   7   9     1978.84     2357.73    857.60 o 
   1   7   9     6401.59     6340.12    252.52 o 
   2   7   9      115.60       95.57    171.80 o 
   3   7   9     3042.68     2896.13    241.34 o 
   4   7   9      660.97      548.42    218.22 o 
   5   7   9     2964.36     3560.77    274.27 o 
   6   7   9      317.70      623.26    243.36 o 
   7   7   9       38.50      277.13    265.39 o 
  -7   8   9     1608.43     1872.38    248.11 o 
  -6   8   9      424.86      144.66    218.19 o 
  -5   8   9     6127.57     5816.71    273.85 o 
  -4   8   9     3062.99     3493.71    213.23 o 
  -3   8   9     5610.51     4755.46    215.02 o 
  -2   8   9     1141.54     1054.10    183.45 o 
  -1   8   9     4356.79     4891.40    245.01 o 
   0   8   9    13956.39    14146.80   4312.27 o 
   1   8   9       99.96      222.04    160.60 o 
   2   8   9     2522.85     2190.12    227.50 o 
   3   8   9      382.27      500.61    188.10 o 
   4   8   9     5872.55     5417.53    305.20 o 
   5   8   9      643.53      892.68    246.38 o 
   6   8   9      110.83       28.87    250.49 o 
  -7   9   9       51.70      231.15    231.15 o 
  -6   9   9     1185.60     1060.49    214.36 o 
  -5   9   9        1.34      187.66    187.66 o 
  -4   9   9     3764.50     3324.05    210.56 o 
  -3   9   9      647.94      611.84    152.45 o 
  -2   9   9     2703.53     2301.53    187.32 o 
  -1   9   9     2221.71     2892.37    215.22 o 
   0   9   9      893.89      626.20    252.79 o 
   1   9   9     3192.38     3169.77    215.35 o 
   2   9   9       21.10       62.11    168.02 o 
   3   9   9     1599.33     1211.25    228.65 o 
   4   9   9      174.46      160.67    216.46 o 
   5   9   9      372.06       36.04    251.28 o 
   6   9   9      518.86      305.05    261.34 o 
  -7  10   9        4.40        0.00    228.03 o 
  -6  10   9      131.34      119.53    201.35 o 
  -5  10   9      162.69       55.41    181.10 o 
  -4  10   9      439.05      324.59    170.08 o 
  -3  10   9       29.80       73.19    141.81 o 
  -2  10   9     1000.75     1003.82    172.37 o 
  -1  10   9      907.82     1133.89    170.60 o 
   0  10   9       46.39       52.26    105.97 o 
   1  10   9       28.98      157.85    157.85 o 
   2  10   9     2388.88     1820.20    227.28 o 
   3  10   9      611.77      722.49    193.70 o 
   4  10   9        1.19       97.32    220.41 o 
   5  10   9      163.95      388.42    239.45 o 
   6  10   9      593.25      782.51    290.09 o 
  -6  11   9      133.37      547.03    190.92 o 
  -5  11   9       21.14       24.48    184.86 o 
  -4  11   9      117.40       50.38    165.46 o 
  -3  11   9      320.78      384.48    152.91 o 
  -2  11   9        1.70      161.61    161.61 o 
  -1  11   9      492.84      504.29    183.93 o 
   0  11   9       92.78       31.79    111.87 o 
   1  11   9      457.77      304.02    175.57 o 
   2  11   9       81.32      121.05    189.15 o 
   3  11   9        3.80      299.38    197.37 o 
   4  11   9      233.01      410.16    240.28 o 
   5  11   9      112.07      234.42    252.09 o 
  -6  12   9       65.40       42.13    199.62 o 
  -5  12   9      491.87      336.53    184.63 o 
  -4  12   9     1142.82     1128.77    169.38 o 
  -3  12   9      654.89      524.82    157.75 o 
  -2  12   9        5.91      153.20    161.67 o 
  -1  12   9      269.40      380.31    167.57 o 
   0  12   9     2416.54     1925.48    350.47 o 
   1  12   9       69.09       83.90    180.03 o 
   2  12   9       50.29      230.53    177.19 o 
   3  12   9      106.79       17.36    213.79 o 
   4  12   9     1381.33     1844.20    265.42 o 
   5  12   9       67.27      421.32    246.60 o 
  -5  13   9       26.93       25.57    180.80 o 
  -4  13   9      623.87      411.70    165.72 o 
  -3  13   9      179.28      128.70    160.28 o 
  -2  13   9      547.00      179.89    173.02 o 
  -1  13   9      410.44      391.08    171.36 o 
   0  13   9      618.85      625.38    126.84 o 
   1  13   9     1003.22     1010.89    180.40 o 
   2  13   9      202.72       91.06    191.58 o 
   3  13   9     1054.33      649.66    234.97 o 
   4  13   9        5.47       38.01    230.79 o 
  -4  14   9        4.43       41.83    161.22 o 
  -3  14   9      207.20      126.19    157.75 o 
  -2  14   9      656.90      519.22    164.12 o 
  -1  14   9     1026.20     1177.30    179.01 o 
   0  14   9      280.88      338.79    220.37 o 
   1  14   9       63.81        7.72    170.08 o 
   2  14   9     1313.62     1065.82    215.76 o 
   3  14   9      110.74      206.04    212.71 o 
  -3  15   9       25.38       53.06    163.51 o 
  -2  15   9      382.75      335.32    159.13 o 
  -1  15   9      115.96       25.85    172.34 o 
   0  15   9      177.27      114.55    118.36 o 
   1  15   9      199.87       91.68    185.53 o 
   2  15   9        3.21        0.00    193.17 o 
  -1  16   9      209.60        6.35    171.49 o 
   0  16   9       63.40      145.54    163.04 o 
  -8   0  10     1124.46     1362.22    359.22 o 
  -7   0  10     2656.31     2643.37    317.49 o 
  -6   0  10       16.87      105.65    237.41 o 
  -5   0  10     7185.65     6983.07    335.25 o 
  -4   0  10    22780.05    24494.51    496.14 o 
  -3   0  10     2567.71     2821.95    214.34 o 
  -2   0  10     1055.34     1105.77    179.08 o 
  -1   0  10        1.28       75.88    147.76 o 
   0   0  10    31174.75    31032.63    375.48 o 
   1   0  10     1778.10     2159.61    251.20 o 
   2   0  10      327.20      414.48    161.07 o 
   3   0  10     2789.67     2852.84    209.92 o 
   4   0  10     8403.67     8990.82    325.88 o 
   5   0  10      836.24      913.04    242.33 o 
   6   0  10      323.43      359.56    262.71 o 
   7   0  10     1613.06     1529.77    306.90 o 
  -8   1  10     2606.49     2689.45    342.90 o 
  -7   1  10      107.54       41.43    277.36 o 
  -6   1  10      955.27      441.80    263.00 o 
  -5   1  10      460.76      553.17    217.56 o 
  -4   1  10     4659.28     5039.56    283.85 o 
  -3   1  10     7504.90     7492.30    313.69 o 
  -2   1  10        8.75       61.98    162.56 o 
  -1   1  10     9492.57     9667.87    275.17 o 
   0   1  10      441.49      227.24    120.14 o 
   1   1  10    11337.72    12664.07    403.47 o 
   2   1  10     2154.05     2464.14    220.79 o 
   3   1  10     2207.27     1996.78    206.88 o 
   4   1  10     1851.16     1832.74    218.49 o 
   5   1  10     1746.87     1907.92    250.85 o 
   6   1  10     1927.87     2261.14    292.85 o 
   7   1  10       26.52      234.55    270.71 o 
  -8   2  10        0.86       21.93    301.51 o 
  -7   2  10      343.42      182.67    278.99 o 
  -6   2  10       19.83      228.87    228.87 o 
  -5   2  10     1693.60     1607.43    257.72 o 
  -4   2  10      607.85      426.12    195.39 o 
  -3   2  10     2889.82     3641.76    228.22 o 
  -2   2  10      410.25      780.38    160.41 o 
  -1   2  10     2138.48     1766.72    203.22 o 
   0   2  10     5636.68     5512.86    367.38 o 
   1   2  10      197.74      519.22    176.49 o 
   2   2  10     2577.77     2796.01    222.50 o 
   3   2  10      197.66      220.78    161.72 o 
   4   2  10     1870.43     2337.41    230.43 o 
   5   2  10      628.21      873.83    229.71 o 
   6   2  10      104.04      148.83    232.03 o 
   7   2  10      196.69      328.69    282.26 o 
  -8   3  10       92.95       86.86    289.86 o 
  -7   3  10      139.72       59.25    265.56 o 
  -6   3  10      237.71      336.00    227.89 o 
  -5   3  10      296.81      277.77    212.53 o 
  -4   3  10       67.90      462.08    182.56 o 
  -3   3  10      605.89      641.72    171.47 o 
  -2   3  10     1037.61     1265.46    182.22 o 
  -1   3  10        8.28       33.92    161.70 o 
   0   3  10       18.26       43.20    149.52 o 
   1   3  10       75.08       42.34    167.99 o 
   2   3  10        3.30       43.01    167.62 o 
   3   3  10      344.26      441.26    177.81 o 
   4   3  10      256.11        0.00    192.69 o 
   5   3  10       60.24      117.77    210.89 o 
   6   3  10       52.01       78.76    238.11 o 
   7   3  10        1.56      173.58    260.83 o 
  -8   4  10     1017.20     1098.43    319.09 o 
  -7   4  10       42.66       94.43    257.17 o 
  -6   4  10      326.29      553.30    234.55 o 
  -5   4  10      357.02      455.49    205.07 o 
  -4   4  10     4262.92     4650.03    260.72 o 
  -3   4  10      115.34       72.99    159.84 o 
  -2   4  10     3039.40     3407.83    209.70 o 
  -1   4  10       21.99       39.56    160.34 o 
   0   4  10     7391.67     8083.29   2553.78 o 
   1   4  10        4.94       41.06    159.10 o 
   2   4  10      477.81      462.62    184.18 o 
   3   4  10      670.30      715.02    182.31 o 
   4   4  10     4086.88     4484.23    274.68 o 
   5   4  10      136.24      151.57    215.48 o 
   6   4  10      217.22      462.41    255.38 o 
   7   4  10      747.03     1019.44    273.15 o 
  -8   5  10     1684.51     1537.92    309.39 o 
  -7   5  10      222.61      301.67    252.34 o 
  -6   5  10       90.40      204.28    228.75 o 
  -5   5  10       14.64      261.53    181.69 o 
  -4   5  10     2908.26     3033.10    223.95 o 
  -3   5  10      692.61      711.06    107.91 o 
  -2   5  10        5.35      102.48    153.72 o 
  -1   5  10     1221.91     1673.80    188.90 o 
   0   5  10     1728.50     1845.22    769.72 o 
   1   5  10     5184.74     4965.05    269.46 o 
   2   5  10      171.43      224.67    183.63 o 
   3   5  10      873.55     1067.65    204.88 o 
   4   5  10      692.63      868.41    199.63 o 
   5   5  10     1625.32     1809.43    240.16 o 
   6   5  10     1032.11     1052.80    269.81 o 
   7   5  10       58.82       39.11    269.35 o 
  -8   6  10      249.54      321.03    266.05 o 
  -7   6  10      561.39      644.14    245.34 o 
  -6   6  10      265.37      213.01    227.10 o 
  -5   6  10     1089.72     1001.70    217.20 o 
  -4   6  10     5491.41     5140.42    252.78 o 
  -3   6  10      328.21      460.11    160.80 o 
  -2   6  10     1224.15     1411.23    179.33 o 
  -1   6  10       11.91      119.32    176.61 o 
   0   6  10     7452.24     8301.05   3537.97 o 
   1   6  10      455.28      606.46    158.45 o 
   2   6  10      894.12      820.20    178.63 o 
   3   6  10      674.57      454.38    198.19 o 
   4   6  10     2071.20     1940.27    240.45 o 
   5   6  10      680.74      968.03    241.31 o 
   6   6  10       29.84      139.59    253.63 o 
  -7   7  10      160.29      136.45    241.92 o 
  -6   7  10      907.61      949.83    228.42 o 
  -5   7  10      337.28      455.73    193.84 o 
  -4   7  10      276.41       89.39    175.00 o 
  -3   7  10     2567.70     2308.10    194.77 o 
  -2   7  10       21.80      133.56    161.22 o 
  -1   7  10     2325.92     2917.40    240.04 o 
   0   7  10      293.46      286.99    210.64 o 
   1   7  10      896.51      752.61    180.89 o 
   2   7  10      504.62      493.63    181.00 o 
   3   7  10      450.74      115.71    207.29 o 
   4   7  10      122.96      510.18    214.52 o 
   5   7  10       15.47      226.36    226.36 o 
   6   7  10      163.69      114.98    251.86 o 
  -7   8  10      117.96      214.33    244.96 o 
  -6   8  10      128.38      117.43    216.44 o 
  -5   8  10      218.42       13.27    191.68 o 
  -4   8  10      628.92      973.48    172.75 o 
  -3   8  10      103.81      239.29    152.73 o 
  -2   8  10     1990.31     2430.82    195.18 o 
  -1   8  10      470.09      216.70    180.01 o 
   0   8  10     1128.14     1276.08    559.71 o 
   1   8  10      157.75      320.47    165.83 o 
   2   8  10     1269.30     1198.93    209.07 o 
   3   8  10      211.66      319.65    182.25 o 
   4   8  10      347.41      606.38    224.48 o 
   5   8  10       17.51      363.79    216.98 o 
   6   8  10      237.96      463.30    249.39 o 
  -7   9  10      270.94      272.78    226.33 o 
  -6   9  10        4.81       57.50    196.22 o 
  -5   9  10      440.19       19.32    193.23 o 
  -4   9  10      212.08      148.44    176.40 o 
  -3   9  10      521.88      719.76    165.43 o 
  -2   9  10      948.44      859.11    189.25 o 
  -1   9  10       27.16      216.16    170.99 o 
   0   9  10       43.00       76.07    116.17 o 
   1   9  10       57.72      235.46    157.61 o 
   2   9  10      203.19      260.94    179.40 o 
   3   9  10      194.60       98.42    197.77 o 
   4   9  10        7.13      121.94    210.62 o 
   5   9  10       37.52      103.69    235.82 o 
  -6  10  10      168.25       56.07    196.59 o 
  -5  10  10       58.43      156.46    169.45 o 
  -4  10  10     3142.40     2931.76    220.87 o 
  -3  10  10      207.04      260.76    155.44 o 
  -2  10  10      251.54       44.86    156.33 o 
  -1  10  10      766.98      791.09    185.19 o 
   0  10  10     1451.10     1025.79    290.66 o 
   1  10  10      797.33      831.65    174.13 o 
   2  10  10      106.73       63.48    184.94 o 
   3  10  10      453.99      487.10    212.94 o 
   4  10  10      284.86      241.85    231.85 o 
   5  10  10       83.26      202.88    246.36 o 
  -6  11  10      177.41       69.50    192.56 o 
  -5  11  10      108.83      173.71    166.95 o 
  -4  11  10       69.50       34.06    159.53 o 
  -3  11  10      714.27      327.74    166.29 o 
  -2  11  10        8.73       16.81    153.91 o 
  -1  11  10      345.01      630.99    159.00 o 
   0  11  10       16.91       72.02    116.20 o 
   1  11  10      247.96       37.59    176.85 o 
   2  11  10       44.58      152.79    168.59 o 
   3  11  10      240.32      350.24    211.37 o 
   4  11  10        6.82      228.09    228.09 o 
  -5  12  10       12.77      181.22    181.22 o 
  -4  12  10      108.24      312.96    154.77 o 
  -3  12  10       37.75       49.61    155.16 o 
  -2  12  10       60.48       62.69    149.96 o 
  -1  12  10       42.56       92.91    166.15 o 
   0  12  10      221.60      341.03    108.75 o 
   1  12  10      236.46      262.52    163.76 o 
   2  12  10      473.15      290.94    192.57 o 
   3  12  10        9.72      112.12    205.54 o 
   4  12  10        2.05      195.82    218.15 o 
  -4  13  10      222.39      286.62    171.54 o 
  -3  13  10       84.23      333.86    159.51 o 
  -2  13  10        3.15       57.13    152.74 o 
  -1  13  10       74.03        0.00    167.75 o 
   0  13  10       16.15       81.97    113.29 o 
   1  13  10      113.78      312.76    152.63 o 
   2  13  10      171.71       24.40    186.51 o 
   3  13  10        0.60       86.59    195.84 o 
  -3  14  10      245.95      269.71    155.54 o 
  -2  14  10       89.95      157.72    157.72 o 
  -1  14  10        0.74       86.14    165.09 o 
   0  14  10     1280.80     1094.95    130.81 o 
   1  14  10        4.87      178.80    178.80 o 
   2  14  10       61.58       80.46    181.61 o 
  -2  15  10       50.26       45.19     13.75 o 
  -1  15  10      763.97      703.31    170.49 o 
   0  15  10        0.50      108.15    182.99 o 
  -8   1  11      977.66      998.60    324.11 o 
  -7   1  11      560.64      525.82    282.36 o 
  -6   1  11       55.88       58.40    253.83 o 
  -5   1  11      369.88      388.27    208.90 o 
  -4   1  11      545.85      194.27    212.66 o 
  -3   1  11      813.57      836.65    203.35 o 
  -2   1  11     2739.88     3034.24    218.68 o 
  -1   1  11        6.67      157.54    160.11 o 
   0   1  11        8.34      137.60    137.60 o 
   1   1  11      109.76      375.06    218.79 o 
   2   1  11     1542.98     1233.90    201.64 o 
   3   1  11       15.22      240.70    173.69 o 
   4   1  11       12.99      146.27    194.15 o 
   5   1  11      136.06      183.70    233.29 o 
   6   1  11      422.20      474.83    260.94 o 
  -8   2  11     1113.62     1548.29    313.01 o 
  -7   2  11      240.36      134.30    261.13 o 
  -6   2  11       74.13      209.16    252.30 o 
  -5   2  11      257.25      322.64    230.30 o 
  -4   2  11     5791.26     6149.25    308.01 o 
  -3   2  11       21.38      192.84    192.84 o 
  -2   2  11       98.95      232.60    163.48 o 
  -1   2  11      430.74      346.13    177.31 o 
   0   2  11     5485.02     5126.99    217.60 o 
   1   2  11        7.50       15.39    181.62 o 
   2   2  11      853.86     1002.71    203.85 o 
   3   2  11     1010.86      710.70    190.30 o 
   4   2  11     1564.97     1559.65    236.42 o 
   5   2  11       58.17        0.00    223.64 o 
   6   2  11      467.25      379.18    268.25 o 
  -8   3  11     1797.18     1347.34    307.71 o 
  -7   3  11      618.79      639.65    273.12 o 
  -6   3  11       10.58      210.24    235.87 o 
  -5   3  11      237.15      117.02    212.47 o 
  -4   3  11     3838.61     4289.99    270.29 o 
  -3   3  11     3177.60     3172.49    259.21 o 
  -2   3  11       71.92      109.97    162.93 o 
  -1   3  11      952.63      828.09    193.64 o 
   0   3  11      983.17      822.16    129.72 o 
   1   3  11     2979.92     3215.31    259.26 o 
   2   3  11     3067.20     2773.18    233.84 o 
   3   3  11      981.26      621.70    198.65 o 
   4   3  11      144.64      127.53    193.95 o 
   5   3  11      240.84      192.44    226.61 o 
   6   3  11     1425.01     1473.55    277.59 o 
  -8   4  11      135.00       94.28    284.71 o 
  -7   4  11       22.11      163.39    261.42 o 
  -6   4  11       43.66      251.50    251.50 o 
  -5   4  11       47.89      143.09    215.12 o 
  -4   4  11      104.73       94.07    196.62 o 
  -3   4  11       52.23       47.05    182.68 o 
  -2   4  11        6.92       72.02    171.53 o 
  -1   4  11      167.87      528.03    190.94 o 
   0   4  11     1565.60     1490.51    157.25 o 
   1   4  11        2.85      104.49    186.60 o 
   2   4  11      220.96      404.45    180.23 o 
   3   4  11       49.09       53.22     13.27 o 
   4   4  11      423.14      123.12    205.21 o 
   5   4  11      188.19       42.19    231.63 o 
   6   4  11        9.65      130.93    257.38 o 
  -7   5  11        0.52      129.39    243.41 o 
  -6   5  11        2.50       50.76    235.66 o 
  -5   5  11      145.03      409.74    201.75 o 
  -4   5  11      174.22      191.88    197.96 o 
  -3   5  11      429.99      303.50    187.56 o 
  -2   5  11      607.80      492.12    182.33 o 
  -1   5  11      983.26     1089.27    216.66 o 
   0   5  11      228.85      333.98    128.16 o 
   1   5  11      315.59      394.91    169.58 o 
   2   5  11      993.61     1130.25    209.11 o 
   3   5  11        8.30      335.08    173.16 o 
   4   5  11      120.69      396.11    204.79 o 
   5   5  11       93.23       35.04    229.10 o 
   6   5  11       43.71       94.81    261.16 o 
  -7   6  11      411.99      372.42    244.31 o 
  -6   6  11        1.42      160.64    207.14 o 
  -5   6  11      674.95      398.78    224.21 o 
  -4   6  11     4554.62     4107.35    249.39 o 
  -3   6  11      547.14      571.22    185.93 o 
  -2   6  11      997.92     1329.28    196.53 o 
  -1   6  11      141.43      224.28    186.90 o 
   0   6  11     7271.28     8879.03   3749.39 o 
   1   6  11      814.71      938.02    184.79 o 
   2   6  11       40.21       55.73    174.26 o 
   3   6  11     2766.16     2983.69    238.85 o 
   4   6  11      622.13      572.21    210.86 o 
   5   6  11      249.45      614.74    236.37 o 
   6   6  11      794.26      932.30    278.35 o 
  -7   7  11      783.35      638.55    260.18 o 
  -6   7  11       82.28       30.70    214.07 o 
  -5   7  11     1658.97     1520.45    213.92 o 
  -4   7  11     2116.63     1599.53    216.19 o 
  -3   7  11     6236.16     6859.65    265.59 o 
  -2   7  11      434.17      587.29    178.36 o 
  -1   7  11     3410.99     3496.67    251.12 o 
   0   7  11        6.99      305.24    121.96 o 
   1   7  11     2644.31     2608.75    210.85 o 
   2   7  11     4636.20     3983.31    268.68 o 
   3   7  11      500.38      369.12    192.87 o 
   4   7  11      530.62      514.40    228.42 o 
   5   7  11        1.87      240.29    240.29 o 
  -7   8  11      682.32      352.67    237.09 o 
  -6   8  11      767.62      721.60    219.78 o 
  -5   8  11      375.24      210.75    210.75 o 
  -4   8  11     3275.74     3013.17    232.26 o 
  -3   8  11      119.90      431.88    169.30 o 
  -2   8  11      880.40      672.11    183.97 o 
  -1   8  11     1097.07     1044.09    216.36 o 
   0   8  11     2797.16     2261.82    659.50 o 
   1   8  11     1297.16     1160.75    189.16 o 
   2   8  11       17.92      104.12    181.05 o 
   3   8  11     1326.65     1236.94    229.20 o 
   4   8  11      253.98      406.62    214.01 o 
   5   8  11      728.84      637.47    239.50 o 
  -6   9  11      223.87      302.53    208.29 o 
  -5   9  11      881.91      772.12    199.00 o 
  -4   9  11       44.19      170.56    170.56 o 
  -3   9  11     1884.81     1655.13    202.67 o 
  -2   9  11      221.15      325.89    177.44 o 
  -1   9  11      696.84      516.65    199.60 o 
   0   9  11      511.49      464.53    123.06 o 
   1   9  11      486.24      465.36     99.67 o 
   2   9  11      889.75      559.70    192.85 o 
   3   9  11      121.23      199.55    195.13 o 
   4   9  11      653.44      372.22    233.52 o 
   5   9  11       72.25      254.83    254.83 o 
  -6  10  11      282.05       42.12    201.02 o 
  -5  10  11      255.45      405.02    178.01 o 
  -4  10  11        3.36      116.40    169.14 o 
  -3  10  11       31.56      134.69    160.40 o 
  -2  10  11     1093.32     1344.91    180.88 o 
  -1  10  11      109.93      184.76    184.76 o 
   0  10  11       20.52       32.80    153.31 o 
   1  10  11       74.35      346.77    167.09 o 
   2  10  11      361.43      637.88    196.41 o 
   3  10  11        1.89      202.49    196.52 o 
   4  10  11      123.68      171.51    210.96 o 
  -5  11  11       94.54      323.01    174.60 o 
  -4  11  11       58.26       63.35    159.79 o 
  -3  11  11       59.85      139.26    157.75 o 
  -2  11  11      337.09      321.18    179.59 o 
  -1  11  11        9.27      173.57    173.57 o 
   0  11  11      133.97       97.91    164.21 o 
   1  11  11        0.69      141.40    154.76 o 
   2  11  11      133.59      182.90    185.32 o 
   3  11  11        5.92      211.77    191.25 o 
   4  11  11        9.27       91.39    227.65 o 
  -4  12  11      818.88      724.10    174.96 o 
  -3  12  11       20.70      199.16    152.23 o 
  -2  12  11      100.77      125.16    153.42 o 
  -1  12  11       51.09       24.52    159.07 o 
   0  12  11     1083.29      791.12    177.49 o 
   1  12  11       45.66       51.34    158.39 o 
   2  12  11       56.77      157.96    173.22 o 
   3  12  11      277.12      441.43    196.46 o 
  -3  13  11     1150.17      849.57    165.79 o 
  -2  13  11        0.05      135.45    163.62 o 
  -1  13  11     1055.03      937.08    167.71 o 
   0  13  11       24.12      167.07    100.90 o 
   1  13  11      910.77      863.14    179.46 o 
   2  13  11      475.16      350.67    179.64 o 
  -2  14  11     1108.80      929.47    176.65 o 
  -1  14  11        3.01       36.01    156.55 o 
   0  14  11      403.20      329.07    106.19 o 
  -7   0  12       90.01      409.38    279.59 o 
  -6   0  12     1583.02     1367.40    276.86 o 
  -5   0  12      229.19      147.69    239.26 o 
  -4   0  12     4565.74     4233.45    297.01 o 
  -3   0  12     1801.87     1572.33    248.90 o 
  -2   0  12      319.96      348.68    185.11 o 
  -1   0  12     3221.10     2220.44    264.50 o 
   0   0  12     2301.57     1807.21    191.42 o 
   1   0  12      933.92      428.82    290.44 o 
   2   0  12      338.80       77.11    218.13 o 
   3   0  12     2206.62     1758.50    219.60 o 
   4   0  12      290.67      394.21    219.89 o 
   5   0  12      178.86       44.93    254.93 o 
   6   0  12      734.65      238.14    291.27 o 
  -7   1  12     2483.44     1884.55    323.15 o 
  -6   1  12      569.87      477.83    285.62 o 
  -5   1  12     2755.77     2475.42    288.69 o 
  -4   1  12      251.84      424.29    212.13 o 
  -3   1  12     5329.09     4755.93    303.94 o 
  -2   1  12     5147.36     4667.11    296.89 o 
  -1   1  12      868.80      729.42    216.08 o 
   0   1  12      132.66      128.04    293.24 o 
   1   1  12      469.66      356.14    243.10 o 
   2   1  12     4736.39     4741.95    293.53 o 
   3   1  12       15.82       65.20    179.96 o 
   4   1  12      108.60        7.75    210.39 o 
   5   1  12       36.88      194.59    232.25 o 
   6   1  12      700.29      458.96    293.37 o 
  -7   2  12      182.45      232.33    279.21 o 
  -6   2  12      616.07      402.08    264.94 o 
  -5   2  12       84.90      228.95    238.45 o 
  -4   2  12     1310.61     1333.87    246.30 o 
  -3   2  12      244.36      425.14    197.54 o 
  -2   2  12     1247.76     1513.07    219.46 o 
  -1   2  12     1712.75     1818.01    215.32 o 
   0   2  12      487.49      486.30    143.37 o 
   1   2  12     2186.18     2484.48    278.57 o 
   2   2  12      124.55      241.02    202.67 o 
   3   2  12     1488.61     2009.84    199.57 o 
   4   2  12      120.03      202.81    204.52 o 
   5   2  12      215.06      306.70    245.72 o 
   6   2  12      238.22      765.41    279.70 o 
  -7   3  12       13.09      284.44    284.44 o 
  -6   3  12      391.56      281.79    270.96 o 
  -5   3  12       38.56        8.95    226.79 o 
  -4   3  12      401.65      334.19    210.86 o 
  -3   3  12       92.90        7.94    194.50 o 
  -2   3  12       27.96       61.31    192.08 o 
  -1   3  12      402.11      801.35    195.78 o 
   0   3  12     1413.23     1191.66    161.27 o 
   1   3  12        6.63       29.87    201.31 o 
   2   3  12       43.27       68.56    197.13 o 
   3   3  12       63.59      191.48    200.46 o 
   4   3  12      142.37      555.01    207.69 o 
   5   3  12       20.96      263.98    238.54 o 
   6   3  12      146.15       87.08    276.22 o 
  -7   4  12      102.34      251.96    265.65 o 
  -6   4  12      132.49      225.24    237.29 o 
  -5   4  12       85.94       66.89    229.47 o 
  -4   4  12     1710.03     2013.12    243.94 o 
  -3   4  12        7.97       57.62    190.22 o 
  -2   4  12      387.91      129.76    206.47 o 
  -1   4  12      421.21      530.47    211.35 o 
   0   4  12     3787.18     3266.85    206.96 o 
   1   4  12       27.76      214.50    197.72 o 
   2   4  12        2.57      143.44    195.40 o 
   3   4  12     1292.04     1464.74    217.76 o 
   4   4  12     1025.86     1044.43    224.11 o 
   5   4  12       40.53      255.96    255.96 o 
  -7   5  12     1225.30     1130.06    261.31 o 
  -6   5  12      147.60      454.83    226.11 o 
  -5   5  12     1212.98      686.37    245.76 o 
  -4   5  12     1222.87     1764.79    229.19 o 
  -3   5  12     4428.37     5144.21    270.75 o 
  -2   5  12     3338.65     3771.98    249.71 o 
  -1   5  12     2439.19     2879.61    257.77 o 
   0   5  12       26.98       28.75    139.16 o 
   1   5  12     1349.39     1273.61    199.70 o 
   2   5  12     5484.98     5361.86    303.72 o 
   3   5  12       68.33      183.72    193.63 o 
   4   5  12      381.25      323.34    211.51 o 
   5   5  12        1.35      235.17    247.37 o 
  -7   6  12      230.49      203.36    249.00 o 
  -6   6  12      707.85      327.28    245.06 o 
  -5   6  12      160.35       37.49    212.99 o 
  -4   6  12     1399.22     1144.13    224.60 o 
  -3   6  12        0.38       52.25    176.24 o 
  -2   6  12     1061.07     1236.30    208.50 o 
  -1   6  12      306.32      470.84    209.98 o 
   0   6  12     1361.29     1447.95    553.33 o 
   1   6  12      548.73      304.81    195.65 o 
   2   6  12       32.96      124.13    194.37 o 
   3   6  12     1102.42     1356.95    213.70 o 
   4   6  12      102.49      254.15    212.66 o 
   5   6  12      349.57       65.03    253.18 o 
  -6   7  12       31.48      117.46    210.25 o 
  -5   7  12      319.02      199.83    197.62 o 
  -4   7  12       57.13       33.24    195.14 o 
  -3   7  12      798.92      344.98    193.10 o 
  -2   7  12        0.24       51.03    181.25 o 
  -1   7  12      205.74      125.64    197.31 o 
   0   7  12      170.44       61.80    126.11 o 
   1   7  12      428.35      407.91    173.31 o 
   2   7  12       12.87      193.17    193.17 o 
   3   7  12       23.36      201.81    201.81 o 
   4   7  12      185.35      216.81    228.82 o 
   5   7  12        0.35      131.59    245.96 o 
  -6   8  12      120.83      149.88    216.50 o 
  -5   8  12       20.24      232.66    188.99 o 
  -4   8  12        2.40      189.44    185.42 o 
  -3   8  12       35.37       72.65    180.30 o 
  -2   8  12      233.20      551.76    171.84 o 
  -1   8  12        0.62      209.71    209.71 o 
   0   8  12      174.52      257.48    123.79 o 
   1   8  12      321.13      410.86    164.87 o 
   2   8  12      368.53      615.03    190.11 o 
   3   8  12       76.56      216.13    216.13 o 
   4   8  12      195.25      396.58    207.57 o 
  -5   9  12       55.42      283.40    184.72 o 
  -4   9  12      287.41       91.42    182.83 o 
  -3   9  12      132.88      312.42    173.77 o 
  -2   9  12      717.70      664.61    184.21 o 
  -1   9  12       85.98      191.02    191.02 o 
   0   9  12      332.47      502.44    201.03 o 
   1   9  12       85.05        0.00    165.94 o 
   2   9  12      658.01      503.78    189.54 o 
   3   9  12       82.55       66.67    211.53 o 
   4   9  12        4.58      214.42    219.37 o 
  -5  10  12       17.11      293.37    176.39 o 
  -4  10  12      558.01      237.52    165.11 o 
  -3  10  12       61.85       17.58    158.22 o 
  -2  10  12      282.12      206.55    167.59 o 
  -1  10  12       16.12       95.05    192.79 o 
   0  10  12      960.73      963.45    121.04 o 
   1  10  12       16.75      127.38    164.43 o 
   2  10  12      249.61       87.21    179.93 o 
   3  10  12      165.97       67.20    200.03 o 
  -4  11  12       97.52       57.87    168.20 o 
  -3  11  12      587.91      450.94    169.85 o 
  -2  11  12        6.46      170.77    170.77 o 
  -1  11  12      241.27      191.95    175.07 o 
   0  11  12       41.80       10.10    113.18 o 
   1  11  12      569.09      255.36    169.29 o 
   2  11  12      305.30      156.03    178.94 o 
   3  11  12      139.72      257.90    180.23 o 
  -3  12  12       53.35      171.61    159.33 o 
  -2  12  12      534.80      509.67    173.12 o 
  -1  12  12       72.87       42.29    158.14 o 
   0  12  12      290.88      151.06    147.43 o 
   1  12  12       49.85       92.44    158.94 o 
   2  12  12      731.62      886.52    173.16 o 
  -2  13  12      527.10      371.62    163.05 o 
  -1  13  12        8.02      165.02    165.02 o 
   0  13  12       17.13       77.03    143.12 o 
  -7   1  13      307.45      411.04    275.03 o 
  -6   1  13      298.51      691.53    262.45 o 
  -5   1  13        3.71       50.23    238.34 o 
  -4   1  13      523.94      594.56    239.58 o 
  -3   1  13      235.94      141.53    218.53 o 
  -2   1  13     1058.61      712.58    232.01 o 
  -1   1  13      426.37       61.78    226.11 o 
   0   1  13      345.03      507.87    166.19 o 
   1   1  13      584.29      896.80    284.25 o 
   2   1  13     1364.70     1802.16    237.71 o 
   3   1  13      174.74      162.93     44.88 o 
   4   1  13       16.65      121.92    211.50 o 
   5   1  13        3.43      212.08    254.49 o 
  -7   2  13       83.77       42.51    269.57 o 
  -6   2  13      512.57      563.01    255.19 o 
  -5   2  13        1.13      236.84    236.84 o 
  -4   2  13      976.02      966.03    241.51 o 
  -3   2  13       19.34       17.95    210.11 o 
  -2   2  13     1079.32      951.41    217.53 o 
  -1   2  13      578.21      545.44    215.97 o 
   0   2  13     1449.29     1362.63    162.74 o 
   1   2  13      559.93      306.72    246.20 o 
   2   2  13      149.33      242.15    221.70 o 
   3   2  13     2983.94     2845.54    255.39 o 
   4   2  13      224.07      229.18    231.67 o 
   5   2  13      594.29      667.90    248.22 o 
  -6   3  13      244.35        0.00    247.83 o 
  -5   3  13      557.78      153.93    251.45 o 
  -4   3  13      826.77     1049.98    230.85 o 
  -3   3  13     1738.40     1994.68    242.02 o 
  -2   3  13     3289.68     3668.62    287.36 o 
  -1   3  13      683.48     1214.59    217.45 o 
   0   3  13       39.65       24.32    144.30 o 
   1   3  13      741.99      924.04    229.13 o 
   2   3  13     3222.06     3630.85    291.84 o 
   3   3  13       20.20      178.00    207.52 o 
   4   3  13       57.43      157.39    217.03 o 
   5   3  13       76.22      274.68    236.65 o 
  -6   4  13      568.79      494.07    244.83 o 
  -5   4  13       12.73      120.33    222.83 o 
  -4   4  13     1551.20     1514.90    250.10 o 
  -3   4  13       19.12       54.81    199.46 o 
  -2   4  13     1679.30     1616.50    236.15 o 
  -1   4  13      195.95      162.87    223.04 o 
   0   4  13      825.73      778.89    177.02 o 
   1   4  13      354.70      723.76    199.26 o 
   2   4  13      193.85      364.56    192.24 o 
   3   4  13      497.14       57.15    208.67 o 
   4   4  13        9.81      176.50    219.58 o 
   5   4  13      382.68      580.98    238.44 o 
  -6   5  13      227.18      225.77    243.02 o 
  -5   5  13        7.79       65.23    227.92 o 
  -4   5  13        7.71       91.31    211.42 o 
  -3   5  13        4.55      256.22    199.19 o 
  -2   5  13      456.34      437.55    216.18 o 
  -1   5  13       46.38      339.57    212.71 o 
   0   5  13       60.73      103.91    134.31 o 
   1   5  13      353.18      395.29    191.34 o 
   2   5  13       17.91      372.75    193.04 o 
   3   5  13      159.40      289.31    193.44 o 
   4   5  13      153.32      231.23    228.75 o 
  -6   6  13      434.61      214.84    243.79 o 
  -5   6  13      272.76      369.73    215.74 o 
  -4   6  13      624.19      734.73    213.39 o 
  -3   6  13      464.99      554.02    216.13 o 
  -2   6  13        7.73      380.79    190.79 o 
  -1   6  13     1560.87     1539.54    256.88 o 
   0   6  13       26.35      251.79    176.54 o 
   1   6  13      271.69      409.40    200.34 o 
   2   6  13      588.79      627.62    206.19 o 
   3   6  13      316.55      407.95    208.18 o 
   4   6  13      102.94      494.40    216.92 o 
  -5   7  13      539.48       43.56    222.05 o 
  -4   7  13        3.34      259.74    182.45 o 
  -3   7  13      351.09      652.71    193.70 o 
  -2   7  13     4244.13     4737.78    272.10 o 
  -1   7  13       15.93       21.76    210.35 o 
   0   7  13      305.55      314.03    132.16 o 
   1   7  13       50.43       41.96    172.31 o 
   2   7  13     1930.47     1820.37    241.74 o 
   3   7  13      188.12      533.57    188.75 o 
   4   7  13        3.98      263.60    207.17 o 
  -5   8  13      450.18      722.77    197.53 o 
  -4   8  13      522.09      280.48    185.48 o 
  -3   8  13      671.64      258.70    194.51 o 
  -2   8  13      303.62      232.39    199.68 o 
  -1   8  13      991.24     1207.27    224.55 o 
   0   8  13       50.37       45.04    126.83 o 
   1   8  13      596.01      318.28    183.05 o 
   2   8  13       10.94       32.40    174.14 o 
   3   8  13      686.25      383.07    211.69 o 
  -4   9  13      192.14       43.85    176.59 o 
  -3   9  13      206.80        5.99    172.74 o 
  -2   9  13      471.83      391.25    179.56 o 
  -1   9  13        7.69      179.28    192.23 o 
   0   9  13      364.95      500.19    273.45 o 
   1   9  13       18.46       99.04    159.24 o 
   2   9  13      267.25       23.64    184.58 o 
   3   9  13       16.05      124.37    188.83 o 
  -4  10  13       36.62      132.08    175.93 o 
  -3  10  13      148.93      544.31    170.51 o 
  -2  10  13       57.06       18.05    174.14 o 
  -1  10  13       69.43       44.52    173.66 o 
   0  10  13       62.69       55.01    116.99 o 
   1  10  13      250.62      125.26    168.89 o 
   2  10  13        2.36      179.65    179.65 o 
  -3  11  13        0.19       22.64    161.04 o 
  -2  11  13      317.13      208.24    164.66 o 
  -1  11  13        6.39       73.77    174.06 o 
   0  11  13       36.89       90.57    110.39 o 
   1  11  13        0.58        0.00    157.12 o 
  -6   0  14     1321.92     1090.52    282.96 o 
  -5   0  14      831.22      835.94    246.30 o 
  -4   0  14      206.59       52.16    230.83 o 
  -3   0  14      298.45      317.39    233.39 o 
  -2   0  14      359.32      417.86    236.99 o 
  -1   0  14     1618.55     1586.82    275.91 o 
   0   0  14       55.37      337.25    181.90 o 
   1   0  14      334.54      941.57    286.77 o 
   2   0  14       81.16      264.31    265.44 o 
   3   0  14      743.40     1050.31    216.20 o 
   4   0  14      286.80      346.49    224.10 o 
  -6   1  14     1017.37      993.11    267.07 o 
  -5   1  14       88.30      195.35    253.66 o 
  -4   1  14        2.69      120.87    230.09 o 
  -3   1  14       69.83      244.97    244.97 o 
  -2   1  14     2325.36     1609.77    276.86 o 
  -1   1  14      146.49      456.55    233.49 o 
   0   1  14       12.49      178.71    205.84 o 
   1   1  14      260.30       53.16    287.91 o 
   2   1  14     1169.24     1261.52    268.85 o 
   3   1  14      184.31       49.30    212.82 o 
   4   1  14       53.89       59.08    220.57 o 
  -6   2  14      159.18      500.00    255.64 o 
  -5   2  14      472.43      688.65    253.15 o 
  -4   2  14        7.09      563.99    224.60 o 
  -3   2  14      597.07      536.88    234.50 o 
  -2   2  14       44.32      221.96    217.63 o 
  -1   2  14      433.43      381.37    232.19 o 
   0   2  14      243.80      591.16    171.78 o 
   1   2  14       37.13      193.39    252.98 o 
   2   2  14       45.42       39.66    225.43 o 
   3   2  14        6.66       24.86    201.44 o 
   4   2  14        1.21       17.30    217.75 o 
  -6   3  14       58.05      398.58    240.04 o 
  -5   3  14      121.86        9.10    243.01 o 
  -4   3  14      262.34      332.63    237.85 o 
  -3   3  14      301.76      818.91    219.45 o 
  -2   3  14      490.77      602.61    233.47 o 
  -1   3  14      366.90      757.66    226.08 o 
   0   3  14       12.34      237.02    134.77 o 
   1   3  14      164.22      352.61    243.84 o 
   2   3  14      841.23      906.80    242.61 o 
   3   3  14       36.69        8.27    206.93 o 
   4   3  14        7.32      230.86    230.86 o 
  -5   4  14      293.90      405.62    244.72 o 
  -4   4  14      373.99      608.43    223.12 o 
  -3   4  14      339.33      741.37    212.19 o 
  -2   4  14      563.57      664.46    228.21 o 
  -1   4  14     1340.76     1637.03    256.89 o 
   0   4  14       17.86      148.49    148.49 o 
   1   4  14      485.47      436.79    214.61 o 
   2   4  14       62.81      119.77    201.82 o 
   3   4  14      710.24      902.07    211.19 o 
   4   4  14      166.40      318.40    218.26 o 
  -5   5  14      458.87        8.61    231.75 o 
  -4   5  14        5.70      364.48    205.12 o 
  -3   5  14      741.85      871.36    225.85 o 
  -2   5  14     2985.27     3807.72    283.26 o 
  -1   5  14       51.89        0.00    225.05 o 
   0   5  14       38.00       56.88    144.67 o 
   1   5  14       69.83       47.36    195.35 o 
   2   5  14     2237.15     2104.11    251.36 o 
   3   5  14       29.97       75.44    209.47 o 
  -5   6  14      224.48      430.37    220.59 o 
  -4   6  14      259.52      119.40    200.45 o 
  -3   6  14      326.62        7.34    212.15 o 
  -2   6  14      420.01       59.32    222.63 o 
  -1   6  14     1126.25     1276.34    250.25 o 
   0   6  14        9.89      242.28    245.97 o 
   1   6  14      724.80      407.15    208.98 o 
   2   6  14        0.34      179.78    195.73 o 
   3   6  14      658.10      495.01    211.59 o 
  -4   7  14       24.84      329.70    182.43 o 
  -3   7  14      115.41      342.60    185.77 o 
  -2   7  14       11.68      119.28    204.69 o 
  -1   7  14        9.33      172.33    209.69 o 
   0   7  14      108.76      105.60    130.83 o 
   1   7  14       22.77      275.30    187.10 o 
   2   7  14       32.45       74.22    191.86 o 
   3   7  14       82.94       72.26     19.67 o 
  -4   8  14       18.11      119.21    184.91 o 
  -3   8  14       27.61        6.17    185.23 o 
  -2   8  14       91.80      218.57    188.82 o 
  -1   8  14       69.57      261.25    204.98 o 
   0   8  14        2.22       18.54    125.75 o 
   1   8  14       27.87      331.56    157.09 o 
   2   8  14        0.42       39.96    179.85 o 
  -3   9  14      376.74      474.87    184.17 o 
  -2   9  14      423.49      711.97    192.50 o 
  -1   9  14      416.56      787.79    202.00 o 
   0   9  14       14.57       73.25    124.30 o 
   1   9  14       46.16      398.18    159.28 o 
  -2  10  14      484.13      384.01    189.29 o 
  -1  10  14      416.22      189.89    195.08 o 
   0  10  14       99.87      277.01    110.67 o 
  -5   1  15       83.97      284.59    252.63 o 
  -4   1  15       11.83      246.87    246.87 o 
  -3   1  15      332.60      370.18    248.92 o 
  -2   1  15     1047.91     1159.75    254.05 o 
  -1   1  15      134.72      172.41    261.80 o 
   0   1  15       71.68      389.34    260.74 o 
   1   1  15       31.92      154.43    277.69 o 
   2   1  15     1102.27     1729.97    276.54 o 
   3   1  15       18.52       76.89    218.12 o 
  -5   2  15      655.34      732.21    255.36 o 
  -4   2  15       20.01      247.20    254.80 o 
  -3   2  15      414.13      505.20    217.93 o 
  -2   2  15      656.28      884.06    224.44 o 
  -1   2  15     1742.02     2015.70    290.30 o 
   0   2  15      117.99      265.84    167.86 o 
   1   2  15      591.12      729.86    265.98 o 
   2   2  15        0.66      247.40    247.40 o 
   3   2  15      556.64      576.95    126.76 o 
  -5   3  15      420.18      132.79    257.88 o 
  -4   3  15      204.54      158.17    229.75 o 
  -3   3  15      424.06      323.50    237.59 o 
  -2   3  15     2603.96     2607.58    274.79 o 
  -1   3  15       92.22        0.00    226.97 o 
   0   3  15      213.23      276.29    150.59 o 
   1   3  15       54.77      250.39    251.52 o 
   2   3  15     1501.63     1802.50    235.65 o 
   3   3  15      140.78      223.15    206.04 o 
  -4   4  15      101.80      225.69    229.77 o 
  -3   4  15      261.31      490.28    213.71 o 
  -2   4  15       57.51       61.91    219.34 o 
  -1   4  15      830.35     1133.00    231.82 o 
   0   4  15       99.11      134.57    234.68 o 
   1   4  15      340.24      229.17    229.17 o 
   2   4  15       72.30       66.06    200.82 o 
  -4   5  15      119.29      316.86    216.73 o 
  -3   5  15      371.60      200.68    215.24 o 
  -2   5  15       99.09      226.52    226.52 o 
  -1   5  15      149.73      124.04    232.35 o 
   0   5  15      669.39      817.92    223.61 o 
   1   5  15       85.52      201.35    193.11 o 
   2   5  15       46.55       80.79    211.04 o 
  -3   6  15        3.86      127.17    205.42 o 
  -2   6  15       87.55      207.57    203.90 o 
  -1   6  15       15.82       82.06    222.52 o 
   0   6  15      254.64      218.11    279.97 o 
   1   6  15      114.45        9.12    203.01 o 
   2   6  15        0.68       60.05    197.10 o 
  -3   7  15        1.87       98.06    192.29 o 
  -2   7  15      793.67      688.61    223.98 o 
  -1   7  15        1.00        0.00    218.76 o 
   0   7  15       27.86      166.23    134.58 o 
   1   7  15       41.15       33.08    167.68 o 
  -2   8  15       71.08      282.12    189.49 o 
  -1   8  15      535.56      999.26    208.48 o 
   0   8  15       81.29      322.61    217.78 o 
  -3   0  16       99.56       69.77    251.17 o 
  -2   0  16      183.00      173.63    282.74 o 
  -1   0  16      685.90      785.80    339.44 o 
   0   0  16      446.37      562.10    233.95 o 
   1   0  16       68.43      545.56    336.21 o 
  -3   1  16        1.57       33.40    237.87 o 
  -2   1  16      569.46      591.62    273.90 o 
  -1   1  16        1.99      232.76    278.33 o 
   0   1  16       88.22      167.63    279.65 o 
   1   1  16       90.52       57.64    325.77 o 
  -3   2  16       32.36      133.67    219.34 o 
  -2   2  16       22.97      527.54    230.42 o 
  -1   2  16       25.48      190.73    260.29 o 
   0   2  16        5.89       72.21    177.87 o 
   1   2  16       17.35      261.48    261.48 o 
  -3   3  16        4.12      200.23    238.38 o 
  -2   3  16      401.20      477.89    233.86 o 
  -1   3  16        8.11      119.69    233.29 o 
   0   3  16       19.66      134.37    166.21 o 
   1   3  16      204.93      278.20    247.76 o 
  -2   4  16      104.18      210.98    222.75 o 
  -1   4  16      598.88      416.11    238.17 o 
   0   4  16      373.49      699.69    169.74 o 
  -1   5  16       61.88      126.88    221.02 o 
                                                 
